# Supplementary material for: CRISPR loci reveal networks of gene exchange in archaea
Source: Biol Direct. 2011 Dec 21;6:65. doi: 10.1186/1745-6150-6-65 (PMC3285040; doi:10.1186/1745-6150-6-65)
Supplement: Additional file 1 — Table S1. Spacers matching plasmids. [file 1745-6150-6-65-S1.XLS]

## Sheet: Sheet1
Archeaea	Spacer	Sequence	Length	Best Match	Domain	Phylum	Plasmid (yes/no)	Coverage	E value	Identity
Acidilobus_saccharovorans_345-15	Query= chromosome_circular_first_14	TAAATAACTCTCTCGTTCTCGTCTACCTCATAACGGTCGTTCCTAA	(46 letters)	>emb|AJ748324.1| Sulfolobus islandicus plasmid pHVE14	Archaea	Crenarchaeota	1	0.956522	1e-13	0.977273
Halomicrobium_mukohataei_DSM_12286	Query= chromosome_circular_sixth_6	TGCGAGTGTTGCGGGGAACCGACTCGGGTAGGCCAG	(36 letters)	>gb|CP001689.1| Halomicrobium mukohataei DSM 12286 plasmid pHmuk01, complete sequence	Archaea	Euryarchaeota	1	1	4e-09	0.972222
Metallosphaera_sedula_DSM_5348	Query= chromosome_circular_first_19	ACAGTTCACAAACGGAATTGTTTGATAACTTCTTGGAAT	(39 letters)	>gb|AY517480.1| Sulfolobus tengchongensis plasmid pTC, complete sequence	Archaea	Crenarchaeota	1	1	4e-06	0.923077
Metallosphaera_sedula_DSM_5348	Query= chromosome_circular_third_30	TTTGCCATGGAAGAAGCGAAATGTCAGTGTTGGTAGCTCC	(40 letters)	>gb|AY591755.1| Sulfolobus solfataricus plasmid pIT3, complete sequence	Archaea	Crenarchaeota	1	1	2e-11	0.975
Metallosphaera_sedula_DSM_5348	Query= chromosome_circular_third_91	CTCTCGTTAAGGAACTTACTCAAAGCCCTCAAAGACGAT	(39 letters)	>emb|AJ010405.1| Sulfolobus sp. NOB8H2 conjugative plasmid pNOB8	Archaea	Crenarchaeota	1	1	2e-08	0.948718
Methanocaldococcus_jannaschii_DSM_2661	Query= chromosome_circular_eleventh_7	ATGGAACAAGAATGAGAATCTCTGGAGTGGATGTTATTAAAGT	(43 letters)	>gb|CP001697.1| Methanocaldococcus fervens AG86 plasmid pMEFER01, complete sequence	Archaea	Euryarchaeota	1	1	5e-06	0.906977
Natronomonas_pharaonis_DSM_2160	Query= chromosome_circular_second_1	AAGTCCCAAGCGTGACTGAAGACTTAGAGTTTGCG	(35 letters)	>emb|CR936259.1| Natronomonas pharaonis DSM 2160 plasmid PL23 complete genome	Archaea	Euryarchaeota	1	0.742857	1e-05	1
Sulfolobus_islandicus_L.S.2.15	Query= chromosome_circular_third_98	TATGTAATCGTGGGTAATTACACTAGTAGAATTCGATTG	(39 letters)	>gb|CP001732.1| Sulfolobus islandicus L.D.8.5 plasmid pLD8501, complete sequence	Archaea	Crenarchaeota	1	0.974359	1e-12	1
Sulfolobus_solfataricus_P2	Query= chromosome_circular_eighth_22	CCTAATATCCTCGGGTACTTATAGAACCCTCCTTCTGGTC	(40 letters)	>emb|AJ010405.1| Sulfolobus sp. NOB8H2 conjugative plasmid pNOB8	Archaea	Crenarchaeota	1	1	1e-06	0.925
Sulfolobus_solfataricus_P2	Query= chromosome_circular_fifth_37	CTCACTATGTTTGCTGTCGAGAAGTTGAATAAGCAGT	(37 letters)	>gb|CP001405.1| Sulfolobus islandicus Y.N.15.51 plasmid pYN01, complete sequence	Archaea	Crenarchaeota	1	1	4e-12	1
Sulfolobus_solfataricus_P2	Query= chromosome_circular_fifth_44	AACTCCTTTGCAATCCTATATCTAGTGTAGCCGTCTAA	(38 letters)	>gb|CP001732.1| Sulfolobus islandicus L.D.8.5 plasmid pLD8501, complete sequence	Archaea	Crenarchaeota	1	1	1e-12	1
Sulfolobus_solfataricus_P2	Query= chromosome_circular_ninth_18	TTGAACACGTGATATAGAACCAGTTGTTCTAATACGTT	(38 letters)	>gb|CP001405.1| Sulfolobus islandicus Y.N.15.51 plasmid pYN01, complete sequence	Archaea	Crenarchaeota	1	1	1e-12	1
Sulfolobus_solfataricus_P2	Query= chromosome_circular_ninth_54	TTGTCTGTCGGTGAAGCAGTAGTATTTCTAAGAGGCCGTCC	(41 letters)	>emb|AJ010405.1| Sulfolobus sp. NOB8H2 conjugative plasmid pNOB8	Archaea	Crenarchaeota	1	0.926829	8e-08	0.947368
Sulfolobus_tokodaii_str._7	Query= chromosome_circular_fifth_29	CTACAAAACCATTACTTTGTAATGAGTGAGATAGAGCTCCAAA	(43 letters)	>gb|EU881703.1| Acidianus hospitalis strain W1 plasmid pAH1, complete genome	Archaea	Crenarchaeota	1	0.930233	5e-09	0.95
Sulfolobus_tokodaii_str._7	Query= chromosome_circular_sixth_101	TTAAGTAGATATTCTGCCGCAAAATTCCTATGACAATAATGTTTT	(45 letters)	>gb|DQ335584.1| Sulfolobus islandicus plasmid pSOG2, complete sequence	Archaea	Crenarchaeota	1	1	1e-09	0.933333
