# Supplementary material for: CRISPR loci reveal networks of gene exchange in archaea
Source: Biol Direct. 2011 Dec 21;6:65. doi: 10.1186/1745-6150-6-65 (PMC3285040; doi:10.1186/1745-6150-6-65)
Supplement: Additional file 2 — Table S2. Spacers matching viruses and proviruses, including non-coding sequences flanking a viral ORF. [file 1745-6150-6-65-S2.XLS]

## Sheet: Sheet1
Archeaea	Spacer	Sequence	Length	Best Match	Domain	Phylum	Plasmid (yes/no)	Coverage	E value	Identity
Metallosphaera_sedula_DSM_5348	Query= chromosome_circular_first_105	TTCACTCTCCCAGTAGACGTTCAGACGTTCAAGATCGTT	(39 letters)	>emb|AJ888457.1| Acidianus two-tailed virus, complete viral genome	Virus	Crenarchaeota	0	1	2e-08	0.948718
Metallosphaera_sedula_DSM_5348	Query= chromosome_circular_first_107	TCTCACTTATGACTAAAGGTTCTTTGTTCTCAACTTCTTT	(40 letters)	>emb|AJ888457.1| Acidianus two-tailed virus, complete viral genome	Virus	Crenarchaeota	0	1	7e-14	1
Metallosphaera_sedula_DSM_5348	Query= chromosome_circular_first_108	AGCCACAACCGACGACGGAAACTTACTATTTTGTGTA	(37 letters)	>emb|AJ888457.1| Acidianus two-tailed virus, complete viral genome	Virus	Crenarchaeota	0	0.945946	4e-06	0.942857
Metallosphaera_sedula_DSM_5348	Query= chromosome_circular_first_112	AGTTAGGTTTTCTACTATCATTATCATTATTGAATCAGCG	(40 letters)	>emb|AJ888457.1| Acidianus two-tailed virus, complete viral genome	Virus	Crenarchaeota	0	0.95	1e-12	1
Metallosphaera_sedula_DSM_5348	Query= chromosome_circular_first_116	ATTGCCAGCATACGCTAGATCAAAGCTAAAAGATGAGTA	(39 letters)	>emb|AJ888457.1| Acidianus two-tailed virus, complete viral genome	Virus	Crenarchaeota	0	0.948718	3e-07	0.945946
Metallosphaera_sedula_DSM_5348	Query= chromosome_circular_first_119	ATGAGAAGTAAAGAAGAATTGAATGAAGCGTTGGAGCAAA	(40 letters)	>emb|AJ888457.1| Acidianus two-tailed virus, complete viral genome	Virus	Crenarchaeota	0	0.925	3e-07	0.945946
Metallosphaera_sedula_DSM_5348	Query= chromosome_circular_first_130	TGTTGATCGGAGACATTATTTAGGTCTTTAATCCCAAATC	(40 letters)	>emb|AJ888457.1| Acidianus two-tailed virus, complete viral genome	Virus	Crenarchaeota	0	0.775	2e-08	1
Metallosphaera_sedula_DSM_5348	Query= chromosome_circular_first_133	GAAGTGTTCGCGCCTCTGCTAGAACAATACGGAATGAAAGTGCC	(44 letters)	>emb|AJ888457.1| Acidianus two-tailed virus, complete viral genome	Virus	Crenarchaeota	0	1	4e-16	1
Metallosphaera_sedula_DSM_5348	Query= chromosome_circular_first_134	ACACGTGGTGATTGATCCATTCCAACTAAGGCAAATCATTC	(41 letters)	>emb|AJ888457.1| Acidianus two-tailed virus, complete viral genome	Virus	Crenarchaeota	0	1	5e-12	0.97561
Metallosphaera_sedula_DSM_5348	Query= chromosome_circular_first_136	AAATAATTAGTTAGTAGGAGGATAGTTTTGAAAACTTTTTAGAAG	(45 letters)	>emb|AJ888457.1| Acidianus two-tailed virus, complete viral genome	Virus	Crenarchaeota	0	1	2e-14	0.977778
Metallosphaera_sedula_DSM_5348	Query= chromosome_circular_first_145	AAAGAAGAGAATACAAGCTGTATTTTGTGAGGTTTAGCA	(39 letters)	>emb|AJ888457.1| Acidianus two-tailed virus, complete viral genome	Virus	Crenarchaeota	0	1	3e-13	1
Metallosphaera_sedula_DSM_5348	Query= chromosome_circular_first_149	AATCCAGAACACTACGCTTTACCAATACATGAAAAGTAT	(39 letters)	>emb|AJ888457.1| Acidianus two-tailed virus, complete viral genome	Virus	Crenarchaeota	0	1	3e-13	1
Metallosphaera_sedula_DSM_5348	Query= chromosome_circular_first_150	TATAGAAAGCTGTTGGACGAAGCGGTCTCTCCTGAAGAG	(39 letters)	>emb|AJ888457.1| Acidianus two-tailed virus, complete viral genome	Virus	Crenarchaeota	0	1	2e-08	0.948718
Metallosphaera_sedula_DSM_5348	Query= chromosome_circular_second_11	TACCAATTTCTGCTAATAACGTGAACGTACTCTCGCTGAG	(40 letters)	>emb|AJ888457.1| Acidianus two-tailed virus, complete viral genome	Virus	Crenarchaeota	0	1	2e-11	0.975
Metallosphaera_sedula_DSM_5348	Query= chromosome_circular_second_14	TGAGAACAGCTGTCTTCACTGCTGACCATCGAGCGACCT	(39 letters)	>emb|AJ888457.1| Acidianus two-tailed virus, complete viral genome	Virus	Crenarchaeota	0	0.948718	3e-07	0.945946
Metallosphaera_sedula_DSM_5348	Query= chromosome_circular_second_23	CTTATGTACACACCACCTGAGCTAAGGAGTGTCTTAATCT	(40 letters)	>emb|AJ888457.1| Acidianus two-tailed virus, complete viral genome	Virus	Crenarchaeota	0	1	2e-11	0.975
Metallosphaera_sedula_DSM_5348	Query= chromosome_circular_second_24	AAATGGGACGATGAGGGTGTTCAACAGATACAACACCACAG	(41 letters)	>emb|AJ888457.1| Acidianus two-tailed virus, complete viral genome	Virus	Crenarchaeota	0	1	5e-12	0.97561
Metallosphaera_sedula_DSM_5348	Query= chromosome_circular_second_27	TTGACGACGTGCTTACTCTTCTTTCCAGTTCTTGTTACTT	(40 letters)	>emb|AJ888457.1| Acidianus two-tailed virus, complete viral genome	Virus	Crenarchaeota	0	0.75	7e-08	1
Metallosphaera_sedula_DSM_5348	Query= chromosome_circular_third_12	CCTATAACCTAATAGCATAATATTTACTATGTCCCTCCAT	(40 letters)	>emb|AJ888457.1| Acidianus two-tailed virus, complete viral genome	Virus	Crenarchaeota	0	1	2e-11	0.975
Metallosphaera_sedula_DSM_5348	Query= chromosome_circular_third_13	TGCTCACCCTCTTCAGTTTCTGCGCCTTCTCCCTCACCG	(39 letters)	>emb|AJ888457.1| Acidianus two-tailed virus, complete viral genome	Virus	Crenarchaeota	0	0.820513	1e-06	0.96875
Metallosphaera_sedula_DSM_5348	Query= chromosome_circular_third_23	TATATTTCGTCGCTATATCGCCCAGAAGACGTCTGATAT	(39 letters)	>emb|AJ888457.1| Acidianus two-tailed virus, complete viral genome	Virus	Crenarchaeota	0	0.923077	4e-09	0.972222
Metallosphaera_sedula_DSM_5348	Query= chromosome_circular_third_24	GTTCACGAGTAAAACTGTATAAGAGTGAGGTAACAAATCT	(40 letters)	>emb|AJ888457.1| Acidianus two-tailed virus, complete viral genome	Virus	Crenarchaeota	0	1	2e-11	0.975
Metallosphaera_sedula_DSM_5348	Query= chromosome_circular_third_35	CCAAAAATCGAATTCAAGGACCAAAACGTAAAACCACCTGG	(41 letters)	>emb|AJ888457.1| Acidianus two-tailed virus, complete viral genome	Virus	Crenarchaeota	0	1	1e-09	0.95122
Metallosphaera_sedula_DSM_5348	Query= chromosome_circular_third_36	TATGATGTTCTCATTGTATTTGTTGAGATCATGTTTAA	(38 letters)	>emb|AJ888457.1| Acidianus two-tailed virus, complete viral genome	Virus	Crenarchaeota	0	1	1e-12	1
Metallosphaera_sedula_DSM_5348	Query= chromosome_circular_third_55	ATGGATAAAGACGAATTGAAAGAAATTATTAAGAATTTA	(39 letters)	>emb|AJ888457.1| Acidianus two-tailed virus, complete viral genome	Virus	Crenarchaeota	0	1	7e-11	0.974359
Metallosphaera_sedula_DSM_5348	Query= chromosome_circular_third_58	CCTGAGCTAAGGAGTGTCTTAATCTTATCGAAGTCGTCTGGCTT	(44 letters)	>emb|AJ888457.1| Acidianus two-tailed virus, complete viral genome	Virus	Crenarchaeota	0	1	9e-14	0.977273
Metallosphaera_sedula_DSM_5348	Query= chromosome_circular_third_61	AGATGATGCACTGGCAGAGGCGACAAGAGAAAAACCAGGCT	(41 letters)	>emb|AJ888457.1| Acidianus two-tailed virus, complete viral genome	Virus	Crenarchaeota	0	1	5e-12	0.97561
Metallosphaera_sedula_DSM_5348	Query= chromosome_circular_third_62	CAATGAATTCAGAAAACAGCTGTTCATCCTGGTTCTCAG	(39 letters)	>emb|AJ888457.1| Acidianus two-tailed virus, complete viral genome	Virus	Crenarchaeota	0	1	2e-08	0.948718
Metallosphaera_sedula_DSM_5348	Query= chromosome_circular_third_63	ACAAGGACGTTTTCGTGATCCAGGTGAGCGAATACACA	(38 letters)	>emb|AJ888457.1| Acidianus two-tailed virus, complete viral genome	Virus	Crenarchaeota	0	1	6e-08	0.947368
Metallosphaera_sedula_DSM_5348	Query= chromosome_circular_third_7	GACCCATATTTAGGAGTTATGTCAGCTATATCCAAGCAT	(39 letters)	>emb|AJ888457.1| Acidianus two-tailed virus, complete viral genome	Virus	Crenarchaeota	0	0.974359	1e-12	1
Methanocaldococcus_jannaschii_DSM_2661	Query= chromosome_circular_first_11	TAGAAATTGTCTCAATAACTGCGTTTGTTGATGGAACA	(38 letters)	>gb|CP001696.1| Methanocaldococcus fervens AG86, complete genome	Archaea	Euryarchaeota	0	0.842105	4e-09	1
Methanothermobacter_marburgensis_str._Marburg	Query= chromosome_circular_first_17	TGAGAATGACTTCCAGGACAAAAGCATCCAGGCACTT	(37 letters)	>gb|AF301375.1|AF301375 Methanothermobacter wolfeii prophage psiM100, complete genome;	Virus	Euryarchaeota	0	1	4e-12	1
Methanothermobacter_thermautotrophicus_str._Delta_H	Query= chromosome_circular_fifth_110	CCGGTCCTTGACGGGAAAATCTACAGGGCCACAATAG	(37 letters)	>gb|AF065411.1|AF065411 Methanobacterium phage psiM2, complete genome	Virus	Euryarchaeota	0	1	1e-09	0.972973
Methanothermobacter_thermautotrophicus_str._Delta_H	Query= chromosome_circular_fifth_22	AGTATGTGCAGTATCCTCTCTATGTCCCCTTCATTC	(36 letters)	>gb|AF065411.1|AF065411 Methanobacterium phage psiM2, complete genome	Virus	Euryarchaeota	0	1	2e-11	1
Methanothermobacter_thermautotrophicus_str._Delta_H	Query= chromosome_circular_fifth_24	AATATTGAAACGTTCAAGGACATGTTGAAGAGGTATG	(37 letters)	>gb|AF065411.1|AF065411 Methanobacterium phage psiM2, complete genome	Virus	Euryarchaeota	0	1	4e-12	1
Methanothermobacter_thermautotrophicus_str._Delta_H	Query= chromosome_circular_fifth_28	AGTATGTGCAGTATCCTCTCTATGTCCCCTTCATTC	(36 letters)	>gb|AF065411.1|AF065411 Methanobacterium phage psiM2, complete genome	Virus	Euryarchaeota	0	1	2e-11	1
Methanothermobacter_thermautotrophicus_str._Delta_H	Query= chromosome_circular_fifth_40	AACTTCACAGAAAAGCCTCCATGGAGCAAGTGCTCT	(36 letters)	>gb|AF065411.1|AF065411 Methanobacterium phage psiM2, complete genome	Virus	Euryarchaeota	0	0.972222	2e-08	0.971429
Methanothermobacter_thermautotrophicus_str._Delta_H	Query= chromosome_circular_fifth_45	GATTTTGACGGTGAGTACAATCTCTGCTGTCAGAACTG	(38 letters)	>gb|AF065411.1|AF065411 Methanobacterium phage psiM2, complete genome	Virus	Euryarchaeota	0	1	3e-10	0.973684
Methanothermobacter_thermautotrophicus_str._Delta_H	Query= chromosome_circular_fifth_6	AAGCGCCGGGCAGACAGCACACATACAAGACTTCACAA	(38 letters)	>gb|AF301375.1|AF301375 Methanothermobacter wolfeii prophage psiM100, complete genome;	Virus	Euryarchaeota	0	1	1e-12	1
Methanothermobacter_thermautotrophicus_str._Delta_H	Query= chromosome_circular_fifth_7	TTTCACGATGACTCTGTTGAGTTCATCGTATTCTTTCC	(38 letters)	>gb|AF301375.1|AF301375 Methanothermobacter wolfeii prophage psiM100, complete genome;	Virus	Euryarchaeota	0	0.921053	6e-11	1
Methanothermobacter_thermautotrophicus_str._Delta_H	Query= chromosome_circular_fifth_74	CTTCTAGCAAGAGACATTGACGATATACACAAGTAC	(36 letters)	>gb|AF301375.1|AF301375 Methanothermobacter wolfeii prophage psiM100, complete genome;	Virus	Euryarchaeota	0	1	1e-11	1
Methanothermobacter_thermautotrophicus_str._Delta_H	Query= chromosome_circular_fifth_8	TGATGTTGGGAAGGTTTGGCCATCTGAATGATTTGA	(36 letters)	>gb|AF301375.1|AF301375 Methanothermobacter wolfeii prophage psiM100, complete genome; flanked	Virus	Euryarchaeota	0	1	1e-11	1
Sulfolobus_islandicus_L.D.8.5	Query= chromosome_circular_second_69	TCGTTCCGTTACGACGAATGGAGCCATCCCTTATTCGTGGA	(41 letters)	>gb|AF440571.2| Sulfolobus islandicus filamentous virus, partial genome	Virus	Crenarchaeota	0	0.926829	3e-10	0.973684
Sulfolobus_islandicus_L.S.2.15	Query= chromosome_circular_third_18	AACGCTATGATCACTAGTGCTATAACTATCCAAACCCATAC	(41 letters)	>gb|AY569307.1| Sulfolobus turreted icosahedral virus, complete genome	Virus	Crenarchaeota	0	0.853659	2e-08	0.971429
Sulfolobus_islandicus_L.S.2.15	Query= chromosome_circular_third_48	ATTTGTTGATTTGCAGTTGCAATAAATCCAGCGATATAAATT	(42 letters)	>emb|AJ344259.1| Sulfolobus virus SIRV-2 genomic DNA	Virus	Crenarchaeota	0	1	7e-08	0.928571
Sulfolobus_islandicus_L.S.2.15	Query= chromosome_circular_third_65	TATAAAACATAATAATTAGATCTGCTTGTTTGTAGACAAT	(40 letters)	>gb|AY569307.1| Sulfolobus turreted icosahedral virus, complete genome	Virus	Crenarchaeota	0	0.9	1e-06	0.944444
Sulfolobus_islandicus_L.S.2.15	Query= chromosome_circular_third_80	TAATTTATACGCCAGTACGCGGCAGATCTACGAATATCGTG	(41 letters)	>gb|AY569307.1| Sulfolobus turreted icosahedral virus, complete genome	Virus	Crenarchaeota	0	0.926829	3e-10	0.973684
Sulfolobus_islandicus_M.14.25	Query= chromosome_circular_first_33	GAGGTTGGACGGCTAACGAATATCCCGCATTAGGCGGAT	(39 letters)	>gb|CP001399.1| Sulfolobus islandicus L.S.2.15, complete genome	Archaea	Crenarchaeota	0	0.74359	3e-07	1
Sulfolobus_islandicus_M.14.25	Query= chromosome_circular_third_84	CTTTCCCGTCTCTAAGGTAACGATATTCCGGGACAATGTA	(40 letters)	>gb|AY423772.1| Sulfolobus spindle-shaped virus Kamchatka-1, complete genome	Virus	Crenarchaeota	0	1	2e-11	0.975
Sulfolobus_islandicus_M.16.27	Query= chromosome_circular_first_42	TGATTCTCATCTATCTCCTCCTCCAATTCCGCGAGGAC	(38 letters)	>gb|FJ870916.1| Sulfolobus spindle-shaped virus 7, complete genome	Virus	Crenarchaeota	0	1	3e-10	0.973684
Sulfolobus_islandicus_M.16.27	Query= chromosome_circular_second_13	ACGCGGATTAATAGATTCTGCATATGCGACGTTAGAACAAG	(41 letters)	>gb|AY423772.1| Sulfolobus spindle-shaped virus Kamchatka-1, complete genome	Virus	Crenarchaeota	0	1	5e-12	0.97561
Sulfolobus_islandicus_M.16.4	Query= chromosome_circular_first_77	ATTTTGACATGTAGATATGTTCCGTACTTTTTACTACCCG	(40 letters)	>gb|AY423772.1| Sulfolobus spindle-shaped virus Kamchatka-1, complete genome	Virus	Crenarchaeota	0	1	8e-14	1
Sulfolobus_islandicus_M.16.4	Query= chromosome_circular_second_22	TATTCTGTCTCTCAAGATTCAAGATTTGCAAAACACTTA	(39 letters)	>gb|FJ870915.1| Sulfolobus spindle-shaped virus 6, complete genome	Virus	Crenarchaeota	0	0.948718	3e-07	0.945946
Sulfolobus_islandicus_Y.N.15.51	Query= chromosome_circular_second_3	TCGATTTTTTGCCAAGGGTCTTATGTTACATTCATGTTACA	(41 letters)	>gb|AY569307.1| Sulfolobus turreted icosahedral virus, complete genome	Virus	Crenarchaeota	0	1	5e-12	0.97561
Sulfolobus_islandicus_Y.N.15.51	Query= chromosome_circular_third_3	CGTCTTTTCTGAGTAGCGTAGGATGTTCTTTTTTTATCCAT	(41 letters)	>gb|GU080336.1| Sulfolobus turreted icosahedral virus 2, complete genome	Virus	Crenarchaeota	0	0.682927	1e-06	1
Sulfolobus_solfataricus_P2	Query= chromosome_circular_eighth_8	ATGTTCTTTTTCCAGAACTGTAACTATAATTTTGTTGATA	(40 letters)	>emb|AJ748296.1| Sulfolobus islandicus rudivirus 1 variant XX, complete genome	Virus	Crenarchaeota	0	1	4e-09	0.95
Sulfolobus_solfataricus_P2	Query= chromosome_circular_fifth_10	ATTCCAACGGCACTTCTTATTCTTTCACAGTTACGGGCT	(39 letters)	>emb|AJ888457.1| Acidianus two-tailed virus, complete viral genome	Virus	Crenarchaeota	0	1	3e-13	1
Sulfolobus_solfataricus_P2	Query= chromosome_circular_fifth_20	TCACGTTTGCCGTACTCCACCAAAGATATGTATTGAAA	(38 letters)	>emb|AJ888457.1| Acidianus two-tailed virus, complete viral genome	Virus	Crenarchaeota	0	0.921053	4e-06	0.942857
Sulfolobus_solfataricus_P2	Query= chromosome_circular_fifth_29	AAAAGCCAATCCCAAGATACATCATCGCAGAAATATTCA	(39 letters)	>emb|AJ888457.1| Acidianus two-tailed virus, complete viral genome	Virus	Crenarchaeota	0	1	3e-13	1
Sulfolobus_solfataricus_P2	Query= chromosome_circular_fifth_30	TTTTGATAACTAGATGTGGAACCGAAGTTTACTACTAGTT	(40 letters)	>emb|AJ888457.1| Acidianus two-tailed virus, complete viral genome	Virus	Crenarchaeota	0	1	7e-14	1
Sulfolobus_solfataricus_P2	Query= chromosome_circular_fifth_32	AAAGAAGCGATCAAAAAGCTGGATAAGGAGTTGAAGCAG	(39 letters)	>emb|AJ888457.1| Acidianus two-tailed virus, complete viral genome	Virus	Crenarchaeota	0	1	7e-11	0.974359
Sulfolobus_solfataricus_P2	Query= chromosome_circular_fifth_33	GGTTTCTCTCTTGTCGCCTCTGCCAGTGCATCATCTAG	(38 letters)	>emb|AJ888457.1| Acidianus two-tailed virus, complete viral genome	Virus	Crenarchaeota	0	1	1e-12	1
Sulfolobus_solfataricus_P2	Query= chromosome_circular_fifth_34	TCTTGTGTGGTGTTAACGATCTCGAATCCTGGGGGTAG	(38 letters)	>emb|AJ888457.1| Acidianus two-tailed virus, complete viral genome	Virus	Crenarchaeota	0	0.921053	2e-08	0.971429
Sulfolobus_solfataricus_P2	Query= chromosome_circular_fifth_9	CTTGAAATTACAGAAAAAATAACATTCATTTACCCTGTG	(39 letters)	>emb|AJ888457.1| Acidianus two-tailed virus, complete viral genome	Virus	Crenarchaeota	0	0.948718	4e-12	1
Sulfolobus_solfataricus_P2	Query= chromosome_circular_fourth_20	ACAAACAGTGTGTGTTACATTATCCTTCGATTACAACGAA	(40 letters)	>gb|EU545650.1| Acidianus filamentous virus 9, complete genome	Virus	Crenarchaeota	0	0.975	2e-08	0.948718
Sulfolobus_solfataricus_P2	Query= chromosome_circular_ninth_2	AAAGCGGTTGTTTTCCAGTTCCAGAAACTGGAATTCTTAT	(40 letters)	>emb|AJ748296.1| Sulfolobus islandicus rudivirus 1 variant XX, complete genome	Virus	Crenarchaeota	0	0.775	2e-08	1
Sulfolobus_solfataricus_P2	Query= chromosome_circular_ninth_56	GTAAGAATAATTTTACAAAATCTTAGTAATTATATAGTTTATAT	(44 letters)	>emb|FM164764.1| Stygiolobus rod-shaped virus	Virus	Crenarchaeota	0	1	1e-06	0.909091
Sulfolobus_solfataricus_P2	Query= chromosome_circular_ninth_8	TTAGCATGCGAAACAAATGAAGAATTCAGAAGAGAGTTAG	(40 letters)	>gb|AY569307.1| Sulfolobus turreted icosahedral virus, complete genome	Virus	Crenarchaeota	0	0.675	4e-06	1
Sulfolobus_solfataricus_P2	Query= chromosome_circular_second_28	CTCGCTAACGTTCAAATCTTTCAATAATTTTTGCACGT	(38 letters)	>emb|AJ888457.1| Acidianus two-tailed virus, complete viral genome	Virus	Crenarchaeota	0	1	1e-12	1
Sulfolobus_solfataricus_P2	Query= chromosome_circular_second_30	ATCAAATTTGCGGAAGAGCAGGAAGACCGGGATATGAC	(38 letters)	>emb|AM087121.2| Acidianus filamentous virus 6, partial viral genome	Virus	Crenarchaeota	0	0.947368	4e-09	0.972222
Sulfolobus_solfataricus_P2	Query= chromosome_circular_seventh_4	TGGTAAATAGCTCTGTTAGGCCCAGTTATTCCATATTCTGA	(41 letters)	>emb|AJ748296.1| Sulfolobus islandicus rudivirus 1 variant XX, complete genome	Virus	Crenarchaeota	0	0.756098	2e-08	1
Sulfolobus_solfataricus_P2	Query= chromosome_circular_third_71	CCATTTAAGATCTACTTCACACCACCTTCGCAGGAGA	(37 letters)	>emb|AJ888457.1| Acidianus two-tailed virus, complete viral genome	Virus	Crenarchaeota	0	0.918919	2e-10	1
Sulfolobus_tokodaii_str._7	Query= chromosome_circular_fifth_5	AAAATGAGCTTGAAAAAATCGAAAACGAACTCAGGTTAATGAG	(43 letters)	>emb|X07234.1| Sulfolobus virus 1 complete genome (provirus)	Virus	Crenarchaeota	0	1	3e-13	0.976744
