# Supplementary material for: CRISPR loci reveal networks of gene exchange in archaea
Source: Biol Direct. 2011 Dec 21;6:65. doi: 10.1186/1745-6150-6-65 (PMC3285040; doi:10.1186/1745-6150-6-65)
Supplement: Additional file 3 — Table S3. Spacers matching transposable elements, including non-coding sequences flanking a transposable element ORF. [file 1745-6150-6-65-S3.XLS]

## Sheet: Sheet1
Archeaea	Spacer	Sequence	Length	Best Match	Domain	Phylum	Plasmid (yes/no)	Coverage	E value	Identity
Halomicrobium_mukohataei_DSM_12286	Query= plasmid_pHmuk01_29	CTGGCCTACCCGAGTCGGTTCCCCGCAGCACTCGCA	(36 letters)	>gb|CP001688.1| Halomicrobium mukohataei DSM 12286, complete genome	Archaea	Euryarchaeota	0	1	4e-09	0.972222
Metallosphaera_sedula_DSM_5348	Query= chromosome_circular_first_64	ATGGGGGTTCAAAGGGGGTGAAATACCCCTTCCGTCAAGGA	(41 letters)	>gb|CP002425.1| Sulfolobus islandicus REY15A, complete genome	Archaea	Crenarchaeota	0	0.780488	9e-07	0.96875
Metallosphaera_sedula_DSM_5348	Query= chromosome_circular_first_81	CCTCTCAACCTCATGAAAAAGGTGGATGGGAGGGTAG	(37 letters)	>dbj|BA000023.2| Sulfolobus tokodaii str. 7 DNA, complete genome	Archaea	Crenarchaeota	0	1	4e-12	1
Metallosphaera_sedula_DSM_5348	Query= chromosome_circular_second_27	TTGACGACGTGCTTACTCTTCTTTCCAGTTCTTGTTACTT	(40 letters)	>gb|AE006641.1| Sulfolobus solfataricus P2, complete genome	Archaea	Crenarchaeota	0	0.75	7e-08	1
Metallosphaera_sedula_DSM_5348	Query= chromosome_circular_third_73	TTGTCAACAGTTTCCGATAAGTCGTGAAGTTCATGTCATTTAA	(43 letters)	>gb|CP001800.1| Sulfolobus solfataricus 98/2, complete genome	Archaea	Crenarchaeota	0	1	1e-15	1
Metallosphaera_sedula_DSM_5348	Query= chromosome_circular_third_86	TCAAAGGTTGCTGAGGACTGTTATAGGGATGCACTCTCAGT	(41 letters)	>dbj|BA000023.2| Sulfolobus tokodaii str. 7 DNA, complete genome	Archaea	Crenarchaeota	0	1	2e-14	1
Methanocaldococcus_jannaschii_DSM_2661	Query= chromosome_circular_twenty_12	AATTGTAATATAATCATCGAAACTCCAACCATAATCCCTATA	(42 letters)	>gb|CP001901.1| Methanocaldococcus sp. FS406-22, complete genome	Archaea	Euryarchaeota	0	1	6e-15	1
Methanosarcina_mazei_Go1	Query= chromosome_circular_eighth_49	GCGAGAACCAAGCTATTGCACTGGAAACTCTGAATG	(36 letters)	>gb|AE010299.1| Methanosarcina acetivorans str. C2A, complete genome	Archaea	Euryarchaeota	0	1	1e-11	1
Sulfolobus_islandicus_L.S.2.15	Query= chromosome_circular_fourth_61	TAATTCGCTTATTAGACAAAATGCACTATTGAAACTAAAAA	(41 letters)	>gb|CP002426.1| Sulfolobus islandicus HVE10/4, complete genome	Archaea	Crenarchaeota	0	0.731707	1e-05	0.966667
Sulfolobus_islandicus_Y.N.15.51	Query= chromosome_circular_third_64	GTCACTTTTCACTTTACCTTCTTTGAAATTTGTTATTTT	(39 letters)	>gb|CP001403.1| Sulfolobus islandicus Y.G.57.14, complete genome	Archaea	Crenarchaeota	0	1	3e-13	1
Sulfolobus_islandicus_Y.N.15.51	Query= chromosome_circular_third_65	TTAATTGCTGACGATTTAAATAAACTCATTGACGCAATTG	(40 letters)	>gb|CP001403.1| Sulfolobus islandicus Y.G.57.14, complete genome	Archaea	Crenarchaeota	0	1	8e-14	1
Sulfolobus_solfataricus_P2	Query= chromosome_circular_ninth_57	CCTCGCTTTAACCGAGGTGTCTCGGTGACGCTTGCTCCGT	(40 letters)	>gb|CP001800.1| Sulfolobus solfataricus 98/2, complete genome	Archaea	Crenarchaeota	0	1	5e-09	0.95
Sulfolobus_solfataricus_P2	Query= chromosome_circular_second_49	GTAAGGGGGCTATCCATCCCCGCCCGTGAGGCTTTCCGCCC	(41 letters)	>gb|CP002426.1| Sulfolobus islandicus HVE10/4, complete genome	Archaea	Crenarchaeota	0	0.97561	9e-07	0.925
Sulfolobus_solfataricus_P2	Query= chromosome_circular_second_54	TGAATAGCAACATCGTGTAACCTCATCCTCAGCCTTC	(37 letters)	>gb|CP002426.1| Sulfolobus islandicus HVE10/4, complete genome	Archaea	Crenarchaeota	0	1	8e-10	0.972973
Thermoproteus_neutrophilus_V24Sta	Query= chromosome_circular_fourth_17	GAAGCCGGCGTCGGGGGCCGCGTCGCCCGGCCCGCG	(36 letters)	>gb|CP000504.1| Pyrobaculum islandicum DSM 4184, complete genome	Archaea	Crenarchaeota	0	0.944444	5e-08	0.970588
Metallosphaera_sedula_DSM_5348	Query= chromosome_circular_third_92	TTCAACTCCACGATTGATTTGATAATTATCAAGGCTTTT	(39 letters)	>dbj|BA000023.2| Sulfolobus tokodaii str. 7 DNA, complete genome	Archaea	Crenarchaeota	0	1	2e-08	0.948718
