# Supplementary material for: CRISPR loci reveal networks of gene exchange in archaea
Source: Biol Direct. 2011 Dec 21;6:65. doi: 10.1186/1745-6150-6-65 (PMC3285040; doi:10.1186/1745-6150-6-65)
Supplement: Additional file 4 — Table S4. Spacers matching integrases, including non-coding sequences flanking an integrase. [file 1745-6150-6-65-S4.XLS]

## Sheet: Sheet1
Archeaea	Spacer	Sequence	Length	Best Match	Domain	Phylum	Plasmid (yes/no)	Coverage	E value	Identity
Metallosphaera_sedula_DSM_5348	Query= chromosome_circular_third_92	TTCAACTCCACGATTGATTTGATAATTATCAAGGCTTTT	(39 letters)	>dbj|BA000023.2| Sulfolobus tokodaii str. 7 DNA, complete genome	Archaea	Crenarchaeota	0	1	2e-08	0.948718
Sulfolobus_islandicus_M.14.25	Query= chromosome_circular_first_2	TTTTTCGCTAAAGTGAGTAAATCTAGGTAATGCTTCGA	(38 letters)	>gb|CP001402.1| Sulfolobus islandicus M.16.4, complete genome	Archaea	Crenarchaeota	0	1	3e-10	0.973684
