# Supplementary material for: CRISPR loci reveal networks of gene exchange in archaea
Source: Biol Direct. 2011 Dec 21;6:65. doi: 10.1186/1745-6150-6-65 (PMC3285040; doi:10.1186/1745-6150-6-65)
Supplement: Additional file 5 — Table S5. Spacers matching mobility associated genes, such as restriction -modification systems and toxin-anti-toxin systems, including non-coding sequences flanking such elements. [file 1745-6150-6-65-S5.XLS]

## Sheet: Sheet1
Archeaea	Spacer	Sequence	Length	Best Match	Domain	Phylum	Plasmid (yes/no)	Coverage	E value	Identity
Sulfolobus_islandicus_L.S.2.15	Query= chromosome_circular_third_12	ACTGCTTTTGCTTTTTCTTGGTGAGAAGTACAGATGCTCATG	(42 letters)	>gb|CP001731.1| Sulfolobus islandicus L.D.8.5, complete genome	Archaea	Crenarchaeota	0	1	6e-15	1
Sulfolobus_islandicus_M.14.25	Query= chromosome_circular_first_27	TTGATATCTAGGGCGGGCGTTAAATTCGTAGAGGCGG	(37 letters)	>gb|CP001401.1| Sulfolobus islandicus M.16.27, complete genome	Archaea	Crenarchaeota	0	0.837838	2e-08	1
Sulfolobus_islandicus_M.16.27	Query= chromosome_circular_second_94	TGAATGCAACAGTAAAGGTTAAATTTGCAACAGTGTAAAAGT	(42 letters)	>gb|CP001399.1| Sulfolobus islandicus L.S.2.15, complete genome	Archaea	Crenarchaeota	0	1	5e-15	1
Sulfolobus_islandicus_M.16.27	Query= chromosome_circular_third_61	AAGCCCTATTTAGGGGGTAAACCCCCTAAAACCCCACGT	(39 letters)	>gb|CP001403.1| Sulfolobus islandicus Y.G.57.14, complete genome	Archaea	Crenarchaeota	0	0.897436	2e-08	0.971429
Sulfolobus_islandicus_M.16.4	Query= chromosome_circular_first_15	ATCCAGAACTTGTTGCATTGAAAGTAAATATGTCTATGAA	(40 letters)	>gb|CP001400.1| Sulfolobus islandicus M.14.25, complete genome	Archaea	Crenarchaeota	0	0.9	1e-06	0.944444
Sulfolobus_solfataricus_P2	Query= chromosome_circular_ninth_18	TTGAACACGTGATATAGAACCAGTTGTTCTAATACGTT	(38 letters)	>gb|CP001403.1| Sulfolobus islandicus Y.G.57.14, complete genome	Archaea	Crenarchaeota	0	1	1e-12	1
Sulfolobus_solfataricus_P2	Query= chromosome_circular_ninth_30	GGATATCCAGCAATTGCAACAGGTGGGTCGGGGATATCATTGC	(43 letters)	>gb|CP001731.1| Sulfolobus islandicus L.D.8.5, complete genome	Archaea	Crenarchaeota	0	0.883721	8e-08	0.947368
