# Supplementary material for: CRISPR loci reveal networks of gene exchange in archaea
Source: Biol Direct. 2011 Dec 21;6:65. doi: 10.1186/1745-6150-6-65 (PMC3285040; doi:10.1186/1745-6150-6-65)
Supplement: Additional file 6 — Table S6. Spacers matching housekeeping genes, including non-coding sequences flanking such genes. [file 1745-6150-6-65-S6.XLS]

## Sheet: Sheet1
Archeaea	Spacer	Sequence	Length	Best Match	Domain	Phylum	Plasmid (yes/no)	Coverage	E value	Identity
Halorubrum_lacusprofundi_ATCC_49239	Query= plasmid_pHLAC01_first_124	CACGAGCGCGTGGTCGTGATCATGCTCGACGAGATC	(36 letters)	>gb|CP002062.1| Halalkalicoccus jeotgali B3, complete genome	Archaea	Euryarchaeota	0	0.944444	6e-08	0.970588
Halorubrum_lacusprofundi_ATCC_49239	Query= plasmid_pHLAC01_first_131	ACGAACAGACACGCAAGCTCAACATCCACATCGACGGGCTGTC	(43 letters)	>gb|CP001956.1| Haloferax volcanii DS2, complete genome	Archaea	Euryarchaeota	0	0.860465	3e-07	0.945946
Halorubrum_lacusprofundi_ATCC_49239	Query= plasmid_pHLAC01_first_50	CCGGTCCCTCGGCGGTCGAGCAGCTGCAAGCCGA	(34 letters)	>gb|CP000926.1| Pseudomonas putida GB-1, complete genome	Bacteria	Gammaproteobacteria	0	0.794118	3e-06	1
Methanocaldococcus_jannaschii_DSM_2661	Query= chromosome_circular_seventh_1	ACAAACGAAACTTTTAGAAAAAGTTTCATCAAAAGGGAATTAGAACTTAGAAAAGGCT	(58 letters)	>gb|CP001787.1| Methanocaldococcus vulcanius M7, complete genome	Archaea	Euryarchaeota	0	0.931034	9e-15	0.944444
Pyrobaculum_aerophilum_str._IM2	Query= chromosome_circular_first_3	ACATGCGTATGGCGGTAGGCGACGTGTAGAATATAGTGAAAATGG	(45 letters)	>gb|U94348.2|PAU94348 Pyrobaculum aerophilum acetyl-coenzyme A synthetase gene, complete	Archaea	Crenarchaeota	0	0.866667	3e-13	1
Sulfolobus_islandicus_L.D.8.5	Query= chromosome_circular_third_9	GTGATAGACATCGAGGGGTTACTCGGGCTCTCTCACGAA	(39 letters)	>gb|CP001399.1| Sulfolobus islandicus L.S.2.15, complete genome	Archaea	Crenarchaeota	0	1	4e-06	0.923077
Sulfolobus_islandicus_M.14.25	Query= chromosome_circular_third_23	CTTACTGCAGATACATAGGGCTTCCTTATCCTATCTTAACA	(41 letters)	>gb|CP001800.1| Sulfolobus solfataricus 98/2, complete genome	Archaea	Crenarchaeota	0	1	5e-12	0.97561
Sulfolobus_islandicus_M.14.25	Query= chromosome_circular_third_36	AAATTAATCCCACCTTCTCTTCCTAGAGCTATAGGATCT	(39 letters)	>gb|CP001731.1| Sulfolobus islandicus L.D.8.5, complete genome	Archaea	Crenarchaeota	0	1	3e-13	1
Sulfolobus_islandicus_M.16.27	Query= chromosome_circular_second_35	TAGGGTTCTTCTTCAATTGGGTGAGGGAAGAGAGGATATG	(40 letters)	>gb|CP001400.1| Sulfolobus islandicus M.14.25, complete genome	Archaea	Crenarchaeota	0	1	8e-14	1
Sulfolobus_islandicus_M.16.27	Query= chromosome_circular_second_94	TGAATGCAACAGTAAAGGTTAAATTTGCAACAGTGTAAAAGT	(42 letters)	>gb|CP001404.1| Sulfolobus islandicus Y.N.15.51, complete genome	Archaea	Crenarchaeota	0	1	5e-15	1
Sulfolobus_islandicus_M.16.4	Query= chromosome_circular_first_77	ATTTTGACATGTAGATATGTTCCGTACTTTTTACTACCCG	(40 letters)	>gb|CP001400.1| Sulfolobus islandicus M.14.25, complete genome	Archaea	Crenarchaeota	0	1	8e-14	1
Sulfolobus_solfataricus_P2	Query= chromosome_circular_eighth_11	CATCACGCAGAATAATGGTTCAGGTAACTTTTTAAGG	(37 letters)	>gb|CP002426.1| Sulfolobus islandicus HVE10/4, complete genome	Archaea	Crenarchaeota	0	1	3e-12	1
Sulfolobus_solfataricus_P2	Query= chromosome_circular_eighth_22	CCTAATATCCTCGGGTACTTATAGAACCCTCCTTCTGGTC	(40 letters)	>gb|CP001402.1| Sulfolobus islandicus M.16.4, complete genome	Archaea	Crenarchaeota	0	1	1e-06	0.925
Sulfolobus_tokodaii_str._7	Query= chromosome_circular_seventh_61	TTAGAGAAGGAAAGAAAATCTATGTAGAATTAACAGAGAA	(40 letters)	>gb|CP001731.1| Sulfolobus islandicus L.D.8.5, complete genome	Archaea	Crenarchaeota	0	0.95	8e-08	0.947368
Thermoproteus_neutrophilus_V24Sta	Query= chromosome_circular_third_5	TGGCTATCGCGTCCATAACCGCACGCCAGTCCTCGTCGCA	(40 letters)	>gb|CP000504.1| Pyrobaculum islandicum DSM 4184, complete genome	Archaea	Crenarchaeota	0	0.875	2e-08	0.971429
