# Supplementary material for: CRISPR loci reveal networks of gene exchange in archaea
Source: Biol Direct. 2011 Dec 21;6:65. doi: 10.1186/1745-6150-6-65 (PMC3285040; doi:10.1186/1745-6150-6-65)
Supplement: Additional file 7 — Table S7. Spacers matching CRISPR-related genes, including non-coding sequences flanking CRISPRs. [file 1745-6150-6-65-S7.XLS]

## Sheet: Sheet1
Archeaea	Spacer	Sequence	Length	Best Match	Domain	Phylum	Plasmid (yes/no)	Coverage	E value	Identity
Natronomonas_pharaonis_DSM_2160	Query= chromosome_circular_second_2	ATTACGGCGAATGGACGCTCGATATGACGTTTGACGAT	(38 letters)	>emb|CR936259.1| Natronomonas pharaonis DSM 2160 plasmid PL23 complete genome	Archaea	Euryarchaeota	1	1	1e-12	1
Natronomonas_pharaonis_DSM_2160	Query= chromosome_circular_second_3	GTTGCGGTCGACGATTCAGGCGACCAACTCGAAC	(34 letters)	>emb|CR936259.1| Natronomonas pharaonis DSM 2160 plasmid PL23 complete genome	Archaea	Euryarchaeota	1	1	2e-10	1
Natronomonas_pharaonis_DSM_2160	Query= chromosome_circular_second_4	AAAGATACGCTCAGGCGTTGTCTCCCGCAACCCAT	(35 letters)	>emb|CR936259.1| Natronomonas pharaonis DSM 2160 plasmid PL23 complete genome	Archaea	Euryarchaeota	1	1	5e-11	1
Natronomonas_pharaonis_DSM_2160	Query= chromosome_circular_second_5	AACGTCCCTGATTCAACGCGGATTGGGTCGGTTGCA	(36 letters)	>emb|CR936259.1| Natronomonas pharaonis DSM 2160 plasmid PL23 complete genome	Archaea	Euryarchaeota	1	1	1e-11	1
Natronomonas_pharaonis_DSM_2160	Query= chromosome_circular_second_6	TGAAGGTAAAGATATCGTCGTCAATCATGAAAACC	(35 letters)	>emb|CR936259.1| Natronomonas pharaonis DSM 2160 plasmid PL23 complete genome	Archaea	Euryarchaeota	1	1	5e-11	1
Natronomonas_pharaonis_DSM_2160	Query= chromosome_circular_second_7	TCGCTAGTCATCGGTCAGGCCCTCCGGGCTGGTGGT	(36 letters)	>emb|CR936259.1| Natronomonas pharaonis DSM 2160 plasmid PL23 complete genome	Archaea	Euryarchaeota	1	1	1e-11	1
Natronomonas_pharaonis_DSM_2160	Query= chromosome_circular_second_8	CGTCGGCGTCTCGCTCGACGACCGTGCCCGTCGA	(34 letters)	>emb|CR936259.1| Natronomonas pharaonis DSM 2160 plasmid PL23 complete genome	Archaea	Euryarchaeota	1	1	2e-10	1
Natronomonas_pharaonis_DSM_2160	Query= plasmid_PL23_first_1	ATTACGGCGAATGGACGCTCGATATGACGTTTGACGAT	(38 letters)	>emb|CR936257.1| Natronomonas pharaonis DSM 2160 complete genome	Archaea	Euryarchaeota	0	1	1e-12	1
Natronomonas_pharaonis_DSM_2160	Query= plasmid_PL23_first_2	GTTGCGGTCGACGATTCAGGCGACCAACTCGAAC	(34 letters)	>emb|CR936257.1| Natronomonas pharaonis DSM 2160 complete genome	Archaea	Euryarchaeota	0	1	2e-10	1
Natronomonas_pharaonis_DSM_2160	Query= plasmid_PL23_first_3	AAAGATACGCTCAGGCGTTGTCTCCCGCAACCCAT	(35 letters)	>emb|CR936257.1| Natronomonas pharaonis DSM 2160 complete genome	Archaea	Euryarchaeota	0	1	6e-11	1
Natronomonas_pharaonis_DSM_2160	Query= plasmid_PL23_first_4	AACGTCCCTGATTCAACGCGGATTGGGTCGGTTGCA	(36 letters)	>emb|CR936257.1| Natronomonas pharaonis DSM 2160 complete genome	Archaea	Euryarchaeota	0	1	1e-11	1
Natronomonas_pharaonis_DSM_2160	Query= plasmid_PL23_first_5	TGAAGGTAAAGATATCGTCGTCAATCATGAAAACC	(35 letters)	>emb|CR936257.1| Natronomonas pharaonis DSM 2160 complete genome	Archaea	Euryarchaeota	0	1	6e-11	1
Natronomonas_pharaonis_DSM_2160	Query= plasmid_PL23_first_6	TCGCTAGTCATCGGTCAGGCCCTCCGGGCTGGTGGT	(36 letters)	>emb|CR936257.1| Natronomonas pharaonis DSM 2160 complete genome	Archaea	Euryarchaeota	0	1	1e-11	1
Natronomonas_pharaonis_DSM_2160	Query= plasmid_PL23_first_7	CGTCGGCGTCTCGCTCGACGACCGTGCCCGTCGA	(34 letters)	>emb|CR936257.1| Natronomonas pharaonis DSM 2160 complete genome	Archaea	Euryarchaeota	0	1	2e-10	1
Pyrobaculum_islandicum_DSM_4184	Query= chromosome_circular_second_4	CAATCGCGTCCATAACCGCCCGCCAGTCCTCGTCGCAC	(38 letters)	>gb|CP001014.1| Thermoproteus neutrophilus V24Sta, complete genome	Archaea	Crenarchaeota	0	0.947368	4e-09	0.972222
Sulfolobus_islandicus_L.D.8.5	Query= chromosome_circular_second_1	AAATATGTGAAGACGAAGCAATTGCAAGGGTAATATACACTAA	(43 letters)	>gb|CP001399.1| Sulfolobus islandicus L.S.2.15, complete genome	Archaea	Crenarchaeota	0	1	1e-15	1
Sulfolobus_islandicus_L.D.8.5	Query= chromosome_circular_second_62	TACGCTTTCATGAATTAATGAACCTTGTAGTGTTGA	(36 letters)	>gb|CP001399.1| Sulfolobus islandicus L.S.2.15, complete genome	Archaea	Crenarchaeota	0	1	2e-11	1
Sulfolobus_islandicus_L.D.8.5	Query= chromosome_circular_third_7	AATCTTGACAATTCCGTATACGGTGGCGTTTTCTTGACGA	(40 letters)	>gb|CP001399.1| Sulfolobus islandicus L.S.2.15, complete genome	Archaea	Crenarchaeota	0	0.675	5e-06	1
Sulfolobus_islandicus_L.D.8.5	Query= chromosome_circular_third_99	AATCTTGACAATTCCGTATACGGTGGCGTTTTCTTGACGA	(40 letters)	>gb|CP001399.1| Sulfolobus islandicus L.S.2.15, complete genome	Archaea	Crenarchaeota	0	0.675	5e-06	1
Sulfolobus_islandicus_L.S.2.15	Query= chromosome_circular_fourth_16	TGTTCTATCAGCGTCGTCAAGAAAACGCCACCGTATACGG	(40 letters)	>gb|CP001731.1| Sulfolobus islandicus L.D.8.5, complete genome	Archaea	Crenarchaeota	0	0.675	5e-06	1
Sulfolobus_islandicus_L.S.2.15	Query= chromosome_circular_third_1	AAATATGTGAAGACGAAGCAATTGCAAGGGTAATATACACTAA	(43 letters)	>gb|CP001731.1| Sulfolobus islandicus L.D.8.5, complete genome	Archaea	Crenarchaeota	0	1	1e-15	1
Sulfolobus_islandicus_M.14.25	Query= chromosome_circular_first_39	AACATGCTCAAAGCAAGTGATGGGATGATTACTAACCTAC	(40 letters)	>gb|CP001401.1| Sulfolobus islandicus M.16.27, complete genome	Archaea	Crenarchaeota	0	1	2e-11	0.975
Sulfolobus_islandicus_M.14.25	Query= chromosome_circular_second_18	TCCAGAACTTGTTGCACTAAAAGTAAATATGTCTATAAA	(39 letters)	>gb|CP001402.1| Sulfolobus islandicus M.16.4, complete genome	Archaea	Crenarchaeota	0	0.923077	1e-06	0.944444
Sulfolobus_islandicus_M.14.25	Query= chromosome_circular_third_18	TTAGATAAAGATATAACGTTGATCCGCTTCCAGTGATT	(38 letters)	>gb|CP001402.1| Sulfolobus islandicus M.16.4, complete genome	Archaea	Crenarchaeota	0	0.894737	3e-10	1
Sulfolobus_islandicus_M.16.27	Query= chromosome_circular_first_72	AACATGCTCAAAGCAAGTGATGGGACGATTACTAACCTAC	(40 letters)	>gb|CP001400.1| Sulfolobus islandicus M.14.25, complete genome	Archaea	Crenarchaeota	0	1	2e-11	0.975
Sulfolobus_islandicus_M.16.27	Query= chromosome_circular_second_11	CCGAGGCATCATTGATATCTAGGGCGGGCGTTAAATTCGTAG	(42 letters)	>gb|CP001400.1| Sulfolobus islandicus M.14.25, complete genome	Archaea	Crenarchaeota	0	0.738095	2e-08	1
Sulfolobus_islandicus_M.16.4	Query= chromosome_circular_first_61	AATCACTGGAAGCGGATCAACGTTATATCTTTATTTGA	(38 letters)	>gb|CP001400.1| Sulfolobus islandicus M.14.25, complete genome	Archaea	Crenarchaeota	0	0.894737	3e-10	1
Sulfolobus_islandicus_Y.G.57.14	Query= chromosome_circular_first_1	CAATTGCGTCAATGAGTTTATTTAAATCGTCAGCAATTAA	(40 letters)	>gb|CP001404.1| Sulfolobus islandicus Y.N.15.51, complete genome	Archaea	Crenarchaeota	0	1	8e-14	1
Sulfolobus_islandicus_Y.G.57.14	Query= chromosome_circular_first_2	AAAATAACAAATTTCAAAGAAGGTAAAGTGAAAAGTGAC	(39 letters)	>gb|CP001404.1| Sulfolobus islandicus Y.N.15.51, complete genome	Archaea	Crenarchaeota	0	1	3e-13	1
Sulfolobus_solfataricus_P2	Query= chromosome_circular_third_65	GATCTATTCGCAGAGTTTGCGTCAACACATAAATAT	(36 letters)	>gb|CP001800.1| Sulfolobus solfataricus 98/2, complete genome	Archaea	Crenarchaeota	0	0.888889	9e-07	0.96875
Sulfolobus_islandicus_M.14.25	Query= chromosome_circular_first_27	TTGATATCTAGGGCGGGCGTTAAATTCGTAGAGGCGG	(37 letters)	>gb|CP001401.1| Sulfolobus islandicus M.16.27, complete genome	Archaea	Crenarchaeota	0	0.837838	2e-08	1
Sulfolobus_islandicus_M.16.4	Query= chromosome_circular_first_15	ATCCAGAACTTGTTGCATTGAAAGTAAATATGTCTATGAA	(40 letters)	>gb|CP001400.1| Sulfolobus islandicus M.14.25, complete genome	Archaea	Crenarchaeota	0	0.9	1e-06	0.944444
