# Supplementary material for: CRISPR loci reveal networks of gene exchange in archaea
Source: Biol Direct. 2011 Dec 21;6:65. doi: 10.1186/1745-6150-6-65 (PMC3285040; doi:10.1186/1745-6150-6-65)
Supplement: Additional file 8 — Table S8. Spacers matching hypothetical genes, including non-coding sequences flanking such genes. [file 1745-6150-6-65-S8.XLS]

## Sheet: Sheet1
Archeaea	Spacer	Sequence	Length	Best Match	Domain	Phylum	Plasmid (yes/no)	Coverage	E value	Identity
Halomicrobium_mukohataei_DSM_12286	Query= plasmid_pHmuk01_34	TCGAAGCGCTCGGTCGCGACGGAGACCAGCGACCAGCTG	(39 letters)	>gb|CP001688.1| Halomicrobium mukohataei DSM 12286, complete genome	Archaea	Euryarchaeota	0	1	3e-13	1
Methanocaldococcus_jannaschii_DSM_2661	Query= chromosome_circular_seventeen_9	TTATGTGGTTTTAGAGGATGGGAAGATTGTAGAAAAGGA	(39 letters)	>gb|CP001787.1| Methanocaldococcus vulcanius M7, complete genome	Archaea	Euryarchaeota	0	1	7e-11	0.974359
Methanocaldococcus_vulcanius_M7	Query= chromosome_circular_twenty_two_3	TAGAGACAATATGAAGCCAATTAATGTCAGCATTATTGATGACTACAAAA	(50 letters)	>gb|CP001901.1| Methanocaldococcus sp. FS406-22, complete genome	Archaea	Euryarchaeota	0	1	3e-17	0.98
Methanococcus_vannielii_SB	Query= chromosome_circular_second_59	CCTATTTTAATTGTAGTTAAAAAATCAATTAAAAT	(35 letters)	>gb|CP000867.1| Methanococcus maripaludis C6, complete genome	Archaea	Euryarchaeota	0	0.971429	2e-10	1
Methanococcus_vannielii_SB	Query= chromosome_circular_second_62	ACGATAACGAGACTGTTGAAGTAGACCCAACTCTTG	(36 letters)	>gb|CP000609.1| Methanococcus maripaludis C5, complete genome	Archaea	Euryarchaeota	0	0.833333	1e-05	0.966667
Methanococcus_vannielii_SB	Query= chromosome_circular_second_69	AAGATCACCGGGTCGGGACCCAGATTTATCTTAA	(34 letters)	>gb|CP000867.1| Methanococcus maripaludis C6, complete genome	Archaea	Euryarchaeota	0	1	2e-10	1
Methanococcus_vannielii_SB	Query= chromosome_circular_second_70	ATTTAACAAAAATAGTGAGAACATGAACGATATTGA	(36 letters)	>gb|CP000867.1| Methanococcus maripaludis C6, complete genome	Archaea	Euryarchaeota	0	1	4e-09	0.972222
Methanococcus_vannielii_SB	Query= chromosome_circular_second_71	TGATTCTAATTCACCATTATGTAAGCTACCGGATTC	(36 letters)	>gb|CP000867.1| Methanococcus maripaludis C6, complete genome	Archaea	Euryarchaeota	0	1	2e-11	1
Pyrobaculum_aerophilum_str._IM2	Query= chromosome_circular_second_3	CTGAAAAAGTTCCTGAACGCCGGGTTTTTCGTCGGGACCTTCC	(43 letters)	>gb|CP000660.1| Pyrobaculum arsenaticum DSM 13514, complete genome	Archaea	Crenarchaeota	0	1	8e-11	0.953488
Sulfolobus_islandicus_L.D.8.5	Query= chromosome_circular_second_95	TCAGGATCTTCTACCTTCCCTTCTTTATTTTTCACGCAT	(39 letters)	>gb|CP001399.1| Sulfolobus islandicus L.S.2.15, complete genome	Archaea	Crenarchaeota	0	1	7e-11	0.974359
Sulfolobus_islandicus_L.S.2.15	Query= chromosome_circular_third_31	TAGGTTAAGTTGTCCTTACTCGTCACATTGGTCTAAGAAGAATA	(44 letters)	>gb|CP001403.1| Sulfolobus islandicus Y.G.57.14, complete genome	Archaea	Crenarchaeota	0	0.954545	1e-12	0.97619
Sulfolobus_islandicus_L.S.2.15	Query= chromosome_circular_third_58	CCGTAGCTGTGTTCAGCTTTGCGTTATCCAAACTGTTCA	(39 letters)	>gb|CP001404.1| Sulfolobus islandicus Y.N.15.51, complete genome	Archaea	Crenarchaeota	0	1	2e-08	0.948718
Sulfolobus_islandicus_L.S.2.15	Query= chromosome_circular_third_75	AGCGTAAATTATCCACCTATAGGAGAATGTTCGATAGATA	(40 letters)	>gb|CP001404.1| Sulfolobus islandicus Y.N.15.51, complete genome	Archaea	Crenarchaeota	0	0.975	3e-13	1
Sulfolobus_islandicus_M.14.25	Query= chromosome_circular_third_1	ACACAATCGGCATCTACGCAAAATAACGTACTGGGGACAT	(40 letters)	>gb|CP001402.1| Sulfolobus islandicus M.16.4, complete genome	Archaea	Crenarchaeota	0	1	5e-09	0.95
Sulfolobus_islandicus_M.14.25	Query= chromosome_circular_third_44	ATTGGCACTGAGGGCTATTTTGGATGAAGAATTCAATAT	(39 letters)	>gb|CP001402.1| Sulfolobus islandicus M.16.4, complete genome	Archaea	Crenarchaeota	0	1	3e-13	1
Sulfolobus_islandicus_M.16.27	Query= chromosome_circular_first_10	TTTGTTGGGTGTTCGTCGTTGTCCCGGCATTGAGGTTTA	(39 letters)	>gb|CP001402.1| Sulfolobus islandicus M.16.4, complete genome	Archaea	Crenarchaeota	0	1	7e-11	0.974359
Sulfolobus_islandicus_M.16.27	Query= chromosome_circular_third_11	ACCTAGTGGTAATGGGGGATTCGCGTTAAACGTCACCTT	(39 letters)	>gb|CP001400.1| Sulfolobus islandicus M.14.25, complete genome	Archaea	Crenarchaeota	0	1	3e-13	1
Sulfolobus_islandicus_M.16.27	Query= chromosome_circular_third_56	TCAAAAATTTGTTCTTGACAGGTCAGAAAAGGACTGGTAAG	(41 letters)	>gb|CP001402.1| Sulfolobus islandicus M.16.4, complete genome	Archaea	Crenarchaeota	0	1	2e-14	1
Sulfolobus_solfataricus_P2	Query= chromosome_circular_seventh_3	CCCATTCATCTCTTTCTTTGCAGCTTTGTTCTAACATTA	(39 letters)	>gb|CP001800.1| Sulfolobus solfataricus 98/2, complete genome	Archaea	Crenarchaeota	0	1	7e-11	0.974359
Thermoproteus_neutrophilus_V24Sta	Query= chromosome_circular_eighth_21	GCGGTGACAGGCGAGTAGTTGTATGCGACGTCTAGGGCATCAT	(43 letters)	>gb|CP000504.1| Pyrobaculum islandicum DSM 4184, complete genome	Archaea	Crenarchaeota	0	0.976744	8e-08	0.928571
