# Supplementary material for: CRISPR loci reveal networks of gene exchange in archaea
Source: Biol Direct. 2011 Dec 21;6:65. doi: 10.1186/1745-6150-6-65 (PMC3285040; doi:10.1186/1745-6150-6-65)
Supplement: Additional file 9 — Table S9. CRISPR arrays located on plasmids. [file 1745-6150-6-65-S9.XLS]

## Sheet: Sheet1
Archeaea	Spacer	Sequence	Length	Best Match	Domain	Phylum	Plasmid (yes/no)	Coverage	E value	Identity
Halomicrobium_mukohataei_DSM_12286	Query= plasmid_pHmuk01_29	CTGGCCTACCCGAGTCGGTTCCCCGCAGCACTCGCA	(36 letters)	>gb|CP001688.1| Halomicrobium mukohataei DSM 12286, complete genome	Archaea	Euryarchaeota	0	1	4e-09	0.972222
Halomicrobium_mukohataei_DSM_12286	Query= plasmid_pHmuk01_34	TCGAAGCGCTCGGTCGCGACGGAGACCAGCGACCAGCTG	(39 letters)	>gb|CP001688.1| Halomicrobium mukohataei DSM 12286, complete genome	Archaea	Euryarchaeota	0	1	3e-13	1
Halorubrum_lacusprofundi_ATCC_49239	Query= plasmid_pHLAC01_first_124	CACGAGCGCGTGGTCGTGATCATGCTCGACGAGATC	(36 letters)	>gb|CP002062.1| Halalkalicoccus jeotgali B3, complete genome	Archaea	Euryarchaeota	0	0.944444	6e-08	0.970588
Halorubrum_lacusprofundi_ATCC_49239	Query= plasmid_pHLAC01_first_131	ACGAACAGACACGCAAGCTCAACATCCACATCGACGGGCTGTC	(43 letters)	>gb|CP001956.1| Haloferax volcanii DS2, complete genome	Archaea	Euryarchaeota	0	0.860465	3e-07	0.945946
Halorubrum_lacusprofundi_ATCC_49239	Query= plasmid_pHLAC01_first_50	CCGGTCCCTCGGCGGTCGAGCAGCTGCAAGCCGA	(34 letters)	>gb|CP000926.1| Pseudomonas putida GB-1, complete genome	Bacteria	Gammaproteobacteria	0	0.794118	3e-06	1
Natronomonas_pharaonis_DSM_2160	Query= plasmid_PL23_first_1	ATTACGGCGAATGGACGCTCGATATGACGTTTGACGAT	(38 letters)	>emb|CR936257.1| Natronomonas pharaonis DSM 2160 complete genome	Archaea	Euryarchaeota	0	1	1e-12	1
Natronomonas_pharaonis_DSM_2160	Query= plasmid_PL23_first_2	GTTGCGGTCGACGATTCAGGCGACCAACTCGAAC	(34 letters)	>emb|CR936257.1| Natronomonas pharaonis DSM 2160 complete genome	Archaea	Euryarchaeota	0	1	2e-10	1
Natronomonas_pharaonis_DSM_2160	Query= plasmid_PL23_first_3	AAAGATACGCTCAGGCGTTGTCTCCCGCAACCCAT	(35 letters)	>emb|CR936257.1| Natronomonas pharaonis DSM 2160 complete genome	Archaea	Euryarchaeota	0	1	6e-11	1
Natronomonas_pharaonis_DSM_2160	Query= plasmid_PL23_first_4	AACGTCCCTGATTCAACGCGGATTGGGTCGGTTGCA	(36 letters)	>emb|CR936257.1| Natronomonas pharaonis DSM 2160 complete genome	Archaea	Euryarchaeota	0	1	1e-11	1
Natronomonas_pharaonis_DSM_2160	Query= plasmid_PL23_first_5	TGAAGGTAAAGATATCGTCGTCAATCATGAAAACC	(35 letters)	>emb|CR936257.1| Natronomonas pharaonis DSM 2160 complete genome	Archaea	Euryarchaeota	0	1	6e-11	1
Natronomonas_pharaonis_DSM_2160	Query= plasmid_PL23_first_6	TCGCTAGTCATCGGTCAGGCCCTCCGGGCTGGTGGT	(36 letters)	>emb|CR936257.1| Natronomonas pharaonis DSM 2160 complete genome	Archaea	Euryarchaeota	0	1	1e-11	1
Natronomonas_pharaonis_DSM_2160	Query= plasmid_PL23_first_7	CGTCGGCGTCTCGCTCGACGACCGTGCCCGTCGA	(34 letters)	>emb|CR936257.1| Natronomonas pharaonis DSM 2160 complete genome	Archaea	Euryarchaeota	0	1	2e-10	1
