# Supplementary material for: CRISPR loci reveal networks of gene exchange in archaea
Source: Biol Direct. 2011 Dec 21;6:65. doi: 10.1186/1745-6150-6-65 (PMC3285040; doi:10.1186/1745-6150-6-65)
Supplement: Additional file 10 — DataSet 1. Best genomic matches of spacers identified in this study. [file 1745-6150-6-65-S10.XLS]

## Sheet: Sheet1
Index	Archeaea	Spacer	Sequence	Length	Best Match	Domain	Phylum	Plasmid (yes/no)	Coverage	E value	Identity	Hit gene	Second hit gene
1	Acidilobus_saccharovorans_345-15	Query= chromosome_circular_first_14	TAAATAACTCTCTCGTTCTCGTCTACCTCATAACGGTCGTTCCTAA	(46 letters)	>emb|AJ748324.1| Sulfolobus islandicus plasmid pHVE14	Archaea	Crenarchaeota	1	0.956522	1e-13	0.977273	S1
2	Halomicrobium_mukohataei_DSM_12286	Query= chromosome_circular_sixth_6	TGCGAGTGTTGCGGGGAACCGACTCGGGTAGGCCAG	(36 letters)	>gb|CP001689.1| Halomicrobium mukohataei DSM 12286 plasmid pHmuk01, complete sequence	Archaea	Euryarchaeota	1	1	4e-09	0.972222	S1
3	Halomicrobium_mukohataei_DSM_12286	Query= plasmid_pHmuk01_29	CTGGCCTACCCGAGTCGGTTCCCCGCAGCACTCGCA	(36 letters)	>gb|CP001688.1| Halomicrobium mukohataei DSM 12286, complete genome	Archaea	Euryarchaeota	0	1	4e-09	0.972222	S3
4	Halomicrobium_mukohataei_DSM_12286	Query= plasmid_pHmuk01_34	TCGAAGCGCTCGGTCGCGACGGAGACCAGCGACCAGCTG	(39 letters)	>gb|CP001688.1| Halomicrobium mukohataei DSM 12286, complete genome	Archaea	Euryarchaeota	0	1	3e-13	1	S8
5	Halorubrum_lacusprofundi_ATCC_49239	Query= plasmid_pHLAC01_first_124	CACGAGCGCGTGGTCGTGATCATGCTCGACGAGATC	(36 letters)	>gb|CP002062.1| Halalkalicoccus jeotgali B3, complete genome	Archaea	Euryarchaeota	0	0.944444	6e-08	0.970588	S6
6	Halorubrum_lacusprofundi_ATCC_49239	Query= plasmid_pHLAC01_first_131	ACGAACAGACACGCAAGCTCAACATCCACATCGACGGGCTGTC	(43 letters)	>gb|CP001956.1| Haloferax volcanii DS2, complete genome	Archaea	Euryarchaeota	0	0.860465	3e-07	0.945946	S6
7	Halorubrum_lacusprofundi_ATCC_49239	Query= plasmid_pHLAC01_first_50	CCGGTCCCTCGGCGGTCGAGCAGCTGCAAGCCGA	(34 letters)	>gb|CP000926.1| Pseudomonas putida GB-1, complete genome	Bacteria	Gammaproteobacteria	0	0.794118	3e-06	1	S6
8	Metallosphaera_sedula_DSM_5348	Query= chromosome_circular_first_105	TTCACTCTCCCAGTAGACGTTCAGACGTTCAAGATCGTT	(39 letters)	>emb|AJ888457.1| Acidianus two-tailed virus, complete viral genome	Virus	Crenarchaeota	0	1	2e-08	0.948718	S2
9	Metallosphaera_sedula_DSM_5348	Query= chromosome_circular_first_107	TCTCACTTATGACTAAAGGTTCTTTGTTCTCAACTTCTTT	(40 letters)	>emb|AJ888457.1| Acidianus two-tailed virus, complete viral genome	Virus	Crenarchaeota	0	1	7e-14	1	S2
10	Metallosphaera_sedula_DSM_5348	Query= chromosome_circular_first_108	AGCCACAACCGACGACGGAAACTTACTATTTTGTGTA	(37 letters)	>emb|AJ888457.1| Acidianus two-tailed virus, complete viral genome	Virus	Crenarchaeota	0	0.945946	4e-06	0.942857	S2
11	Metallosphaera_sedula_DSM_5348	Query= chromosome_circular_first_112	AGTTAGGTTTTCTACTATCATTATCATTATTGAATCAGCG	(40 letters)	>emb|AJ888457.1| Acidianus two-tailed virus, complete viral genome	Virus	Crenarchaeota	0	0.95	1e-12	1	S2
12	Metallosphaera_sedula_DSM_5348	Query= chromosome_circular_first_116	ATTGCCAGCATACGCTAGATCAAAGCTAAAAGATGAGTA	(39 letters)	>emb|AJ888457.1| Acidianus two-tailed virus, complete viral genome	Virus	Crenarchaeota	0	0.948718	3e-07	0.945946	S2
13	Metallosphaera_sedula_DSM_5348	Query= chromosome_circular_first_119	ATGAGAAGTAAAGAAGAATTGAATGAAGCGTTGGAGCAAA	(40 letters)	>emb|AJ888457.1| Acidianus two-tailed virus, complete viral genome	Virus	Crenarchaeota	0	0.925	3e-07	0.945946	S2
14	Metallosphaera_sedula_DSM_5348	Query= chromosome_circular_first_130	TGTTGATCGGAGACATTATTTAGGTCTTTAATCCCAAATC	(40 letters)	>emb|AJ888457.1| Acidianus two-tailed virus, complete viral genome	Virus	Crenarchaeota	0	0.775	2e-08	1	S2
15	Metallosphaera_sedula_DSM_5348	Query= chromosome_circular_first_133	GAAGTGTTCGCGCCTCTGCTAGAACAATACGGAATGAAAGTGCC	(44 letters)	>emb|AJ888457.1| Acidianus two-tailed virus, complete viral genome	Virus	Crenarchaeota	0	1	4e-16	1	S2
16	Metallosphaera_sedula_DSM_5348	Query= chromosome_circular_first_134	ACACGTGGTGATTGATCCATTCCAACTAAGGCAAATCATTC	(41 letters)	>emb|AJ888457.1| Acidianus two-tailed virus, complete viral genome	Virus	Crenarchaeota	0	1	5e-12	0.97561	S2
17	Metallosphaera_sedula_DSM_5348	Query= chromosome_circular_first_136	AAATAATTAGTTAGTAGGAGGATAGTTTTGAAAACTTTTTAGAAG	(45 letters)	>emb|AJ888457.1| Acidianus two-tailed virus, complete viral genome	Virus	Crenarchaeota	0	1	2e-14	0.977778	S2
18	Metallosphaera_sedula_DSM_5348	Query= chromosome_circular_first_145	AAAGAAGAGAATACAAGCTGTATTTTGTGAGGTTTAGCA	(39 letters)	>emb|AJ888457.1| Acidianus two-tailed virus, complete viral genome	Virus	Crenarchaeota	0	1	3e-13	1	S2
19	Metallosphaera_sedula_DSM_5348	Query= chromosome_circular_first_149	AATCCAGAACACTACGCTTTACCAATACATGAAAAGTAT	(39 letters)	>emb|AJ888457.1| Acidianus two-tailed virus, complete viral genome	Virus	Crenarchaeota	0	1	3e-13	1	S2
20	Metallosphaera_sedula_DSM_5348	Query= chromosome_circular_first_150	TATAGAAAGCTGTTGGACGAAGCGGTCTCTCCTGAAGAG	(39 letters)	>emb|AJ888457.1| Acidianus two-tailed virus, complete viral genome	Virus	Crenarchaeota	0	1	2e-08	0.948718	S2
21	Metallosphaera_sedula_DSM_5348	Query= chromosome_circular_first_19	ACAGTTCACAAACGGAATTGTTTGATAACTTCTTGGAAT	(39 letters)	>gb|AY517480.1| Sulfolobus tengchongensis plasmid pTC, complete sequence	Archaea	Crenarchaeota	1	1	4e-06	0.923077	S1
22	Metallosphaera_sedula_DSM_5348	Query= chromosome_circular_first_64	ATGGGGGTTCAAAGGGGGTGAAATACCCCTTCCGTCAAGGA	(41 letters)	>gb|CP002425.1| Sulfolobus islandicus REY15A, complete genome	Archaea	Crenarchaeota	0	0.780488	9e-07	0.96875	S3
23	Metallosphaera_sedula_DSM_5348	Query= chromosome_circular_first_81	CCTCTCAACCTCATGAAAAAGGTGGATGGGAGGGTAG	(37 letters)	>dbj|BA000023.2| Sulfolobus tokodaii str. 7 DNA, complete genome	Archaea	Crenarchaeota	0	1	4e-12	1	S3
24	Metallosphaera_sedula_DSM_5348	Query= chromosome_circular_second_11	TACCAATTTCTGCTAATAACGTGAACGTACTCTCGCTGAG	(40 letters)	>emb|AJ888457.1| Acidianus two-tailed virus, complete viral genome	Virus	Crenarchaeota	0	1	2e-11	0.975	S2
25	Metallosphaera_sedula_DSM_5348	Query= chromosome_circular_second_14	TGAGAACAGCTGTCTTCACTGCTGACCATCGAGCGACCT	(39 letters)	>emb|AJ888457.1| Acidianus two-tailed virus, complete viral genome	Virus	Crenarchaeota	0	0.948718	3e-07	0.945946	S2
26	Metallosphaera_sedula_DSM_5348	Query= chromosome_circular_second_23	CTTATGTACACACCACCTGAGCTAAGGAGTGTCTTAATCT	(40 letters)	>emb|AJ888457.1| Acidianus two-tailed virus, complete viral genome	Virus	Crenarchaeota	0	1	2e-11	0.975	S2
27	Metallosphaera_sedula_DSM_5348	Query= chromosome_circular_second_24	AAATGGGACGATGAGGGTGTTCAACAGATACAACACCACAG	(41 letters)	>emb|AJ888457.1| Acidianus two-tailed virus, complete viral genome	Virus	Crenarchaeota	0	1	5e-12	0.97561	S2
28	Metallosphaera_sedula_DSM_5348	Query= chromosome_circular_second_27	TTGACGACGTGCTTACTCTTCTTTCCAGTTCTTGTTACTT	(40 letters)	>emb|AJ888457.1| Acidianus two-tailed virus, complete viral genome	Virus	Crenarchaeota	0	0.75	7e-08	1	S2
29	Metallosphaera_sedula_DSM_5348	Query= chromosome_circular_second_27	TTGACGACGTGCTTACTCTTCTTTCCAGTTCTTGTTACTT	(40 letters)	>gb|AE006641.1| Sulfolobus solfataricus P2, complete genome	Archaea	Crenarchaeota	0	0.75	7e-08	1	S3
30	Metallosphaera_sedula_DSM_5348	Query= chromosome_circular_third_12	CCTATAACCTAATAGCATAATATTTACTATGTCCCTCCAT	(40 letters)	>emb|AJ888457.1| Acidianus two-tailed virus, complete viral genome	Virus	Crenarchaeota	0	1	2e-11	0.975	S2
31	Metallosphaera_sedula_DSM_5348	Query= chromosome_circular_third_13	TGCTCACCCTCTTCAGTTTCTGCGCCTTCTCCCTCACCG	(39 letters)	>emb|AJ888457.1| Acidianus two-tailed virus, complete viral genome	Virus	Crenarchaeota	0	0.820513	1e-06	0.96875	S2
32	Metallosphaera_sedula_DSM_5348	Query= chromosome_circular_third_151	GCACCTCCGCCTCCCCCACCTCCACCTGCTCCGATTGCT	(39 letters)	>ref|NM_001153675.1| Zea mays electron transporter (LOC100280754), mRNA	Eukaryota		0	0.794872	4e-06	0.967742	S9
33	Metallosphaera_sedula_DSM_5348	Query= chromosome_circular_third_23	TATATTTCGTCGCTATATCGCCCAGAAGACGTCTGATAT	(39 letters)	>emb|AJ888457.1| Acidianus two-tailed virus, complete viral genome	Virus	Crenarchaeota	0	0.923077	4e-09	0.972222	S2
34	Metallosphaera_sedula_DSM_5348	Query= chromosome_circular_third_24	GTTCACGAGTAAAACTGTATAAGAGTGAGGTAACAAATCT	(40 letters)	>emb|AJ888457.1| Acidianus two-tailed virus, complete viral genome	Virus	Crenarchaeota	0	1	2e-11	0.975	S2
35	Metallosphaera_sedula_DSM_5348	Query= chromosome_circular_third_30	TTTGCCATGGAAGAAGCGAAATGTCAGTGTTGGTAGCTCC	(40 letters)	>gb|AY591755.1| Sulfolobus solfataricus plasmid pIT3, complete sequence	Archaea	Crenarchaeota	1	1	2e-11	0.975	S1
36	Metallosphaera_sedula_DSM_5348	Query= chromosome_circular_third_35	CCAAAAATCGAATTCAAGGACCAAAACGTAAAACCACCTGG	(41 letters)	>emb|AJ888457.1| Acidianus two-tailed virus, complete viral genome	Virus	Crenarchaeota	0	1	1e-09	0.95122	S2
37	Metallosphaera_sedula_DSM_5348	Query= chromosome_circular_third_36	TATGATGTTCTCATTGTATTTGTTGAGATCATGTTTAA	(38 letters)	>emb|AJ888457.1| Acidianus two-tailed virus, complete viral genome	Virus	Crenarchaeota	0	1	1e-12	1	S2
38	Metallosphaera_sedula_DSM_5348	Query= chromosome_circular_third_55	ATGGATAAAGACGAATTGAAAGAAATTATTAAGAATTTA	(39 letters)	>emb|AJ888457.1| Acidianus two-tailed virus, complete viral genome	Virus	Crenarchaeota	0	1	7e-11	0.974359	S2
39	Metallosphaera_sedula_DSM_5348	Query= chromosome_circular_third_58	CCTGAGCTAAGGAGTGTCTTAATCTTATCGAAGTCGTCTGGCTT	(44 letters)	>emb|AJ888457.1| Acidianus two-tailed virus, complete viral genome	Virus	Crenarchaeota	0	1	9e-14	0.977273	S2
40	Metallosphaera_sedula_DSM_5348	Query= chromosome_circular_third_61	AGATGATGCACTGGCAGAGGCGACAAGAGAAAAACCAGGCT	(41 letters)	>emb|AJ888457.1| Acidianus two-tailed virus, complete viral genome	Virus	Crenarchaeota	0	1	5e-12	0.97561	S2
41	Metallosphaera_sedula_DSM_5348	Query= chromosome_circular_third_62	CAATGAATTCAGAAAACAGCTGTTCATCCTGGTTCTCAG	(39 letters)	>emb|AJ888457.1| Acidianus two-tailed virus, complete viral genome	Virus	Crenarchaeota	0	1	2e-08	0.948718	S2
42	Metallosphaera_sedula_DSM_5348	Query= chromosome_circular_third_63	ACAAGGACGTTTTCGTGATCCAGGTGAGCGAATACACA	(38 letters)	>emb|AJ888457.1| Acidianus two-tailed virus, complete viral genome	Virus	Crenarchaeota	0	1	6e-08	0.947368	S2
43	Metallosphaera_sedula_DSM_5348	Query= chromosome_circular_third_7	GACCCATATTTAGGAGTTATGTCAGCTATATCCAAGCAT	(39 letters)	>emb|AJ888457.1| Acidianus two-tailed virus, complete viral genome	Virus	Crenarchaeota	0	0.974359	1e-12	1	S2
44	Metallosphaera_sedula_DSM_5348	Query= chromosome_circular_third_73	TTGTCAACAGTTTCCGATAAGTCGTGAAGTTCATGTCATTTAA	(43 letters)	>gb|CP001800.1| Sulfolobus solfataricus 98/2, complete genome	Archaea	Crenarchaeota	0	1	1e-15	1	S3
45	Metallosphaera_sedula_DSM_5348	Query= chromosome_circular_third_86	TCAAAGGTTGCTGAGGACTGTTATAGGGATGCACTCTCAGT	(41 letters)	>dbj|BA000023.2| Sulfolobus tokodaii str. 7 DNA, complete genome	Archaea	Crenarchaeota	0	1	2e-14	1	S3
46	Metallosphaera_sedula_DSM_5348	Query= chromosome_circular_third_91	CTCTCGTTAAGGAACTTACTCAAAGCCCTCAAAGACGAT	(39 letters)	>emb|AJ010405.1| Sulfolobus sp. NOB8H2 conjugative plasmid pNOB8	Archaea	Crenarchaeota	1	1	2e-08	0.948718	S1
47	Metallosphaera_sedula_DSM_5348	Query= chromosome_circular_third_92	TTCAACTCCACGATTGATTTGATAATTATCAAGGCTTTT	(39 letters)	>dbj|BA000023.2| Sulfolobus tokodaii str. 7 DNA, complete genome	Archaea	Crenarchaeota	0	1	2e-08	0.948718	S4	S3
48	Methanocaldococcus_jannaschii_DSM_2661	Query= chromosome_circular_eleventh_7	ATGGAACAAGAATGAGAATCTCTGGAGTGGATGTTATTAAAGT	(43 letters)	>gb|CP001697.1| Methanocaldococcus fervens AG86 plasmid pMEFER01, complete sequence	Archaea	Euryarchaeota	1	1	5e-06	0.906977	S1
49	Methanocaldococcus_jannaschii_DSM_2661	Query= chromosome_circular_first_11	TAGAAATTGTCTCAATAACTGCGTTTGTTGATGGAACA	(38 letters)	>gb|CP001696.1| Methanocaldococcus fervens AG86, complete genome	Archaea	Euryarchaeota	0	0.842105	4e-09	1	S2
50	Methanocaldococcus_jannaschii_DSM_2661	Query= chromosome_circular_seventeen_9	TTATGTGGTTTTAGAGGATGGGAAGATTGTAGAAAAGGA	(39 letters)	>gb|CP001787.1| Methanocaldococcus vulcanius M7, complete genome	Archaea	Euryarchaeota	0	1	7e-11	0.974359	S8
51	Methanocaldococcus_jannaschii_DSM_2661	Query= chromosome_circular_seventh_1	ACAAACGAAACTTTTAGAAAAAGTTTCATCAAAAGGGAATTAGAACTTAGAAAAGGCT	(58 letters)	>gb|CP001787.1| Methanocaldococcus vulcanius M7, complete genome	Archaea	Euryarchaeota	0	0.931034	9e-15	0.944444	S6
52	Methanocaldococcus_jannaschii_DSM_2661	Query= chromosome_circular_twenty_12	AATTGTAATATAATCATCGAAACTCCAACCATAATCCCTATA	(42 letters)	>gb|CP001901.1| Methanocaldococcus sp. FS406-22, complete genome	Archaea	Euryarchaeota	0	1	6e-15	1	S3
53	Methanocaldococcus_sp._FS406-22	Query= chromosome_circular_fifteen_13	TCTATTTCTTCTATTATCTTTATTATTTCCTTCTCCA	(37 letters)	>gb|AC206355.3| Pongo abelii BAC clone CH276-439I18 from chromosome 5, complete sequence	Eukaryota		0	0.837838	4e-06	0.967742	S9
54	Methanocaldococcus_vulcanius_M7	Query= chromosome_circular_nineteen_5	ATTAAACAGATAATCAAAGAATTAAGAGAATTTATGGC	(38 letters)	>gb|AF363578.1| Homo sapiens ATPase H+ transporting lysosomal protein (ATP6C) gene,	Eukaryota		0	0.815789	4e-06	0.967742	S9
55	Methanocaldococcus_vulcanius_M7	Query= chromosome_circular_twenty_two_3	TAGAGACAATATGAAGCCAATTAATGTCAGCATTATTGATGACTACAAAA	(50 letters)	>gb|CP001901.1| Methanocaldococcus sp. FS406-22, complete genome	Archaea	Euryarchaeota	0	1	3e-17	0.98	S8
56	Methanococcus_vannielii_SB	Query= chromosome_circular_second_59	CCTATTTTAATTGTAGTTAAAAAATCAATTAAAAT	(35 letters)	>gb|CP000867.1| Methanococcus maripaludis C6, complete genome	Archaea	Euryarchaeota	0	0.971429	2e-10	1	S8
57	Methanococcus_vannielii_SB	Query= chromosome_circular_second_62	ACGATAACGAGACTGTTGAAGTAGACCCAACTCTTG	(36 letters)	>gb|CP000609.1| Methanococcus maripaludis C5, complete genome	Archaea	Euryarchaeota	0	0.833333	1e-05	0.966667	S8
58	Methanococcus_vannielii_SB	Query= chromosome_circular_second_69	AAGATCACCGGGTCGGGACCCAGATTTATCTTAA	(34 letters)	>gb|CP000867.1| Methanococcus maripaludis C6, complete genome	Archaea	Euryarchaeota	0	1	2e-10	1	S8
59	Methanococcus_vannielii_SB	Query= chromosome_circular_second_70	ATTTAACAAAAATAGTGAGAACATGAACGATATTGA	(36 letters)	>gb|CP000867.1| Methanococcus maripaludis C6, complete genome	Archaea	Euryarchaeota	0	1	4e-09	0.972222	S8
60	Methanococcus_vannielii_SB	Query= chromosome_circular_second_71	TGATTCTAATTCACCATTATGTAAGCTACCGGATTC	(36 letters)	>gb|CP000867.1| Methanococcus maripaludis C6, complete genome	Archaea	Euryarchaeota	0	1	2e-11	1	S8
61	Methanococcus_voltae_A3	Query= chromosome_circular_third_75	GTAGGGATAAATTAATATTTGGTATAATTTTAAAGG	(36 letters)	>dbj|AB007022.1| Mesocricetus auratus gene for delta-sarcoglycan, intron1, partial	Eukaryota		0	0.75	3e-06	1	S9
62	Methanosarcina_mazei_Go1	Query= chromosome_circular_eighth_49	GCGAGAACCAAGCTATTGCACTGGAAACTCTGAATG	(36 letters)	>gb|AE010299.1| Methanosarcina acetivorans str. C2A, complete genome	Archaea	Euryarchaeota	0	1	1e-11	1	S3
63	Methanosphaera_stadtmanae_DSM_3091	Query= chromosome_circular_first_17	GATGCTTTTAAATTAATATATTTTAATATTAATTCA	(36 letters)	>gb|AC023136.6| Homo sapiens BAC clone RP11-497K21 from 4, complete sequence	Eukaryota		0	0.75	3e-06	1	S9
64	Methanothermobacter_marburgensis_str._Marburg	Query= chromosome_circular_first_17	TGAGAATGACTTCCAGGACAAAAGCATCCAGGCACTT	(37 letters)	>gb|AF301375.1|AF301375 Methanothermobacter wolfeii prophage psiM100, complete genome;	Virus	Euryarchaeota	0	1	4e-12	1	S2
65	Methanothermobacter_thermautotrophicus_str._Delta_H	Query= chromosome_circular_fifth_110	CCGGTCCTTGACGGGAAAATCTACAGGGCCACAATAG	(37 letters)	>gb|AF065411.1|AF065411 Methanobacterium phage psiM2, complete genome	Virus	Euryarchaeota	0	1	1e-09	0.972973	S2
66	Methanothermobacter_thermautotrophicus_str._Delta_H	Query= chromosome_circular_fifth_22	AGTATGTGCAGTATCCTCTCTATGTCCCCTTCATTC	(36 letters)	>gb|AF065411.1|AF065411 Methanobacterium phage psiM2, complete genome	Virus	Euryarchaeota	0	1	2e-11	1	S2
67	Methanothermobacter_thermautotrophicus_str._Delta_H	Query= chromosome_circular_fifth_24	AATATTGAAACGTTCAAGGACATGTTGAAGAGGTATG	(37 letters)	>gb|AF065411.1|AF065411 Methanobacterium phage psiM2, complete genome	Virus	Euryarchaeota	0	1	4e-12	1	S2
68	Methanothermobacter_thermautotrophicus_str._Delta_H	Query= chromosome_circular_fifth_28	AGTATGTGCAGTATCCTCTCTATGTCCCCTTCATTC	(36 letters)	>gb|AF065411.1|AF065411 Methanobacterium phage psiM2, complete genome	Virus	Euryarchaeota	0	1	2e-11	1	S2
69	Methanothermobacter_thermautotrophicus_str._Delta_H	Query= chromosome_circular_fifth_40	AACTTCACAGAAAAGCCTCCATGGAGCAAGTGCTCT	(36 letters)	>gb|AF065411.1|AF065411 Methanobacterium phage psiM2, complete genome	Virus	Euryarchaeota	0	0.972222	2e-08	0.971429	S2
70	Methanothermobacter_thermautotrophicus_str._Delta_H	Query= chromosome_circular_fifth_45	GATTTTGACGGTGAGTACAATCTCTGCTGTCAGAACTG	(38 letters)	>gb|AF065411.1|AF065411 Methanobacterium phage psiM2, complete genome	Virus	Euryarchaeota	0	1	3e-10	0.973684	S2
71	Methanothermobacter_thermautotrophicus_str._Delta_H	Query= chromosome_circular_fifth_6	AAGCGCCGGGCAGACAGCACACATACAAGACTTCACAA	(38 letters)	>gb|AF301375.1|AF301375 Methanothermobacter wolfeii prophage psiM100, complete genome;	Virus	Euryarchaeota	0	1	1e-12	1	S2
72	Methanothermobacter_thermautotrophicus_str._Delta_H	Query= chromosome_circular_fifth_7	TTTCACGATGACTCTGTTGAGTTCATCGTATTCTTTCC	(38 letters)	>gb|AF301375.1|AF301375 Methanothermobacter wolfeii prophage psiM100, complete genome;	Virus	Euryarchaeota	0	0.921053	6e-11	1	S2
73	Methanothermobacter_thermautotrophicus_str._Delta_H	Query= chromosome_circular_fifth_74	CTTCTAGCAAGAGACATTGACGATATACACAAGTAC	(36 letters)	>gb|AF301375.1|AF301375 Methanothermobacter wolfeii prophage psiM100, complete genome;	Virus	Euryarchaeota	0	1	1e-11	1	S2
74	Methanothermobacter_thermautotrophicus_str._Delta_H	Query= chromosome_circular_fifth_8	TGATGTTGGGAAGGTTTGGCCATCTGAATGATTTGA	(36 letters)	>gb|AF301375.1|AF301375 Methanothermobacter wolfeii prophage psiM100, complete genome; flanked	Virus	Euryarchaeota	0	1	1e-11	1	S2
75	Natronomonas_pharaonis_DSM_2160	Query= chromosome_circular_second_1	AAGTCCCAAGCGTGACTGAAGACTTAGAGTTTGCG	(35 letters)	>emb|CR936259.1| Natronomonas pharaonis DSM 2160 plasmid PL23 complete genome	Archaea	Euryarchaeota	1	0.742857	1e-05	1	S1
76	Natronomonas_pharaonis_DSM_2160	Query= chromosome_circular_second_2	ATTACGGCGAATGGACGCTCGATATGACGTTTGACGAT	(38 letters)	>emb|CR936259.1| Natronomonas pharaonis DSM 2160 plasmid PL23 complete genome	Archaea	Euryarchaeota	1	1	1e-12	1	S7
77	Natronomonas_pharaonis_DSM_2160	Query= chromosome_circular_second_3	GTTGCGGTCGACGATTCAGGCGACCAACTCGAAC	(34 letters)	>emb|CR936259.1| Natronomonas pharaonis DSM 2160 plasmid PL23 complete genome	Archaea	Euryarchaeota	1	1	2e-10	1	S7
78	Natronomonas_pharaonis_DSM_2160	Query= chromosome_circular_second_4	AAAGATACGCTCAGGCGTTGTCTCCCGCAACCCAT	(35 letters)	>emb|CR936259.1| Natronomonas pharaonis DSM 2160 plasmid PL23 complete genome	Archaea	Euryarchaeota	1	1	5e-11	1	S7
79	Natronomonas_pharaonis_DSM_2160	Query= chromosome_circular_second_5	AACGTCCCTGATTCAACGCGGATTGGGTCGGTTGCA	(36 letters)	>emb|CR936259.1| Natronomonas pharaonis DSM 2160 plasmid PL23 complete genome	Archaea	Euryarchaeota	1	1	1e-11	1	S7
80	Natronomonas_pharaonis_DSM_2160	Query= chromosome_circular_second_6	TGAAGGTAAAGATATCGTCGTCAATCATGAAAACC	(35 letters)	>emb|CR936259.1| Natronomonas pharaonis DSM 2160 plasmid PL23 complete genome	Archaea	Euryarchaeota	1	1	5e-11	1	S7
81	Natronomonas_pharaonis_DSM_2160	Query= chromosome_circular_second_7	TCGCTAGTCATCGGTCAGGCCCTCCGGGCTGGTGGT	(36 letters)	>emb|CR936259.1| Natronomonas pharaonis DSM 2160 plasmid PL23 complete genome	Archaea	Euryarchaeota	1	1	1e-11	1	S7
82	Natronomonas_pharaonis_DSM_2160	Query= chromosome_circular_second_8	CGTCGGCGTCTCGCTCGACGACCGTGCCCGTCGA	(34 letters)	>emb|CR936259.1| Natronomonas pharaonis DSM 2160 plasmid PL23 complete genome	Archaea	Euryarchaeota	1	1	2e-10	1	S7
83	Natronomonas_pharaonis_DSM_2160	Query= plasmid_PL23_first_1	ATTACGGCGAATGGACGCTCGATATGACGTTTGACGAT	(38 letters)	>emb|CR936257.1| Natronomonas pharaonis DSM 2160 complete genome	Archaea	Euryarchaeota	0	1	1e-12	1	S7
84	Natronomonas_pharaonis_DSM_2160	Query= plasmid_PL23_first_2	GTTGCGGTCGACGATTCAGGCGACCAACTCGAAC	(34 letters)	>emb|CR936257.1| Natronomonas pharaonis DSM 2160 complete genome	Archaea	Euryarchaeota	0	1	2e-10	1	S7
85	Natronomonas_pharaonis_DSM_2160	Query= plasmid_PL23_first_3	AAAGATACGCTCAGGCGTTGTCTCCCGCAACCCAT	(35 letters)	>emb|CR936257.1| Natronomonas pharaonis DSM 2160 complete genome	Archaea	Euryarchaeota	0	1	6e-11	1	S7
86	Natronomonas_pharaonis_DSM_2160	Query= plasmid_PL23_first_4	AACGTCCCTGATTCAACGCGGATTGGGTCGGTTGCA	(36 letters)	>emb|CR936257.1| Natronomonas pharaonis DSM 2160 complete genome	Archaea	Euryarchaeota	0	1	1e-11	1	S7
87	Natronomonas_pharaonis_DSM_2160	Query= plasmid_PL23_first_5	TGAAGGTAAAGATATCGTCGTCAATCATGAAAACC	(35 letters)	>emb|CR936257.1| Natronomonas pharaonis DSM 2160 complete genome	Archaea	Euryarchaeota	0	1	6e-11	1	S7
88	Natronomonas_pharaonis_DSM_2160	Query= plasmid_PL23_first_6	TCGCTAGTCATCGGTCAGGCCCTCCGGGCTGGTGGT	(36 letters)	>emb|CR936257.1| Natronomonas pharaonis DSM 2160 complete genome	Archaea	Euryarchaeota	0	1	1e-11	1	S7
89	Natronomonas_pharaonis_DSM_2160	Query= plasmid_PL23_first_7	CGTCGGCGTCTCGCTCGACGACCGTGCCCGTCGA	(34 letters)	>emb|CR936257.1| Natronomonas pharaonis DSM 2160 complete genome	Archaea	Euryarchaeota	0	1	2e-10	1	S7
90	Pyrobaculum_aerophilum_str._IM2	Query= chromosome_circular_first_3	ACATGCGTATGGCGGTAGGCGACGTGTAGAATATAGTGAAAATGG	(45 letters)	>gb|U94348.2|PAU94348 Pyrobaculum aerophilum acetyl-coenzyme A synthetase gene, complete	Archaea	Crenarchaeota	0	0.866667	3e-13	1	S6
91	Pyrobaculum_aerophilum_str._IM2	Query= chromosome_circular_second_3	CTGAAAAAGTTCCTGAACGCCGGGTTTTTCGTCGGGACCTTCC	(43 letters)	>gb|CP000660.1| Pyrobaculum arsenaticum DSM 13514, complete genome	Archaea	Crenarchaeota	0	1	8e-11	0.953488	S8
92	Pyrobaculum_islandicum_DSM_4184	Query= chromosome_circular_second_4	CAATCGCGTCCATAACCGCCCGCCAGTCCTCGTCGCAC	(38 letters)	>gb|CP001014.1| Thermoproteus neutrophilus V24Sta, complete genome	Archaea	Crenarchaeota	0	0.947368	4e-09	0.972222	S7
93	Sulfolobus_acidocaldarius_DSM_639	Query= chromosome_circular_first_42	AAAGTCTATTTTTATTTTATCTTTATCTATCAGC	(34 letters)	>gb|AF028262.1|AF028262 Hordeum chilense RAPD marker IAS-pHc6-4	Eukaryota		0	0.764706	1e-05	1	S9
94	Sulfolobus_islandicus_L.D.8.5	Query= chromosome_circular_second_1	AAATATGTGAAGACGAAGCAATTGCAAGGGTAATATACACTAA	(43 letters)	>gb|CP001399.1| Sulfolobus islandicus L.S.2.15, complete genome	Archaea	Crenarchaeota	0	1	1e-15	1	S7
95	Sulfolobus_islandicus_L.D.8.5	Query= chromosome_circular_second_62	TACGCTTTCATGAATTAATGAACCTTGTAGTGTTGA	(36 letters)	>gb|CP001399.1| Sulfolobus islandicus L.S.2.15, complete genome	Archaea	Crenarchaeota	0	1	2e-11	1	S7
96	Sulfolobus_islandicus_L.D.8.5	Query= chromosome_circular_second_69	TCGTTCCGTTACGACGAATGGAGCCATCCCTTATTCGTGGA	(41 letters)	>gb|AF440571.2| Sulfolobus islandicus filamentous virus, partial genome	Virus	Crenarchaeota	0	0.926829	3e-10	0.973684	S2
97	Sulfolobus_islandicus_L.D.8.5	Query= chromosome_circular_second_95	TCAGGATCTTCTACCTTCCCTTCTTTATTTTTCACGCAT	(39 letters)	>gb|CP001399.1| Sulfolobus islandicus L.S.2.15, complete genome	Archaea	Crenarchaeota	0	1	7e-11	0.974359	S8
98	Sulfolobus_islandicus_L.D.8.5	Query= chromosome_circular_third_7	AATCTTGACAATTCCGTATACGGTGGCGTTTTCTTGACGA	(40 letters)	>gb|CP001399.1| Sulfolobus islandicus L.S.2.15, complete genome	Archaea	Crenarchaeota	0	0.675	5e-06	1	S7
99	Sulfolobus_islandicus_L.D.8.5	Query= chromosome_circular_third_9	GTGATAGACATCGAGGGGTTACTCGGGCTCTCTCACGAA	(39 letters)	>gb|CP001399.1| Sulfolobus islandicus L.S.2.15, complete genome	Archaea	Crenarchaeota	0	1	4e-06	0.923077	S6
100	Sulfolobus_islandicus_L.D.8.5	Query= chromosome_circular_third_99	AATCTTGACAATTCCGTATACGGTGGCGTTTTCTTGACGA	(40 letters)	>gb|CP001399.1| Sulfolobus islandicus L.S.2.15, complete genome	Archaea	Crenarchaeota	0	0.675	5e-06	1	S7
101	Sulfolobus_islandicus_L.S.2.15	Query= chromosome_circular_fourth_16	TGTTCTATCAGCGTCGTCAAGAAAACGCCACCGTATACGG	(40 letters)	>gb|CP001731.1| Sulfolobus islandicus L.D.8.5, complete genome	Archaea	Crenarchaeota	0	0.675	5e-06	1	S7
102	Sulfolobus_islandicus_L.S.2.15	Query= chromosome_circular_fourth_61	TAATTCGCTTATTAGACAAAATGCACTATTGAAACTAAAAA	(41 letters)	>gb|CP002426.1| Sulfolobus islandicus HVE10/4, complete genome	Archaea	Crenarchaeota	0	0.731707	1e-05	0.966667	S3
103	Sulfolobus_islandicus_L.S.2.15	Query= chromosome_circular_third_1	AAATATGTGAAGACGAAGCAATTGCAAGGGTAATATACACTAA	(43 letters)	>gb|CP001731.1| Sulfolobus islandicus L.D.8.5, complete genome	Archaea	Crenarchaeota	0	1	1e-15	1	S7
104	Sulfolobus_islandicus_L.S.2.15	Query= chromosome_circular_third_12	ACTGCTTTTGCTTTTTCTTGGTGAGAAGTACAGATGCTCATG	(42 letters)	>gb|CP001731.1| Sulfolobus islandicus L.D.8.5, complete genome	Archaea	Crenarchaeota	0	1	6e-15	1	S5
105	Sulfolobus_islandicus_L.S.2.15	Query= chromosome_circular_third_18	AACGCTATGATCACTAGTGCTATAACTATCCAAACCCATAC	(41 letters)	>gb|AY569307.1| Sulfolobus turreted icosahedral virus, complete genome	Virus	Crenarchaeota	0	0.853659	2e-08	0.971429	S2
106	Sulfolobus_islandicus_L.S.2.15	Query= chromosome_circular_third_31	TAGGTTAAGTTGTCCTTACTCGTCACATTGGTCTAAGAAGAATA	(44 letters)	>gb|CP001403.1| Sulfolobus islandicus Y.G.57.14, complete genome	Archaea	Crenarchaeota	0	0.954545	1e-12	0.97619	S8
107	Sulfolobus_islandicus_L.S.2.15	Query= chromosome_circular_third_48	ATTTGTTGATTTGCAGTTGCAATAAATCCAGCGATATAAATT	(42 letters)	>emb|AJ344259.1| Sulfolobus virus SIRV-2 genomic DNA	Virus	Crenarchaeota	0	1	7e-08	0.928571	S2
108	Sulfolobus_islandicus_L.S.2.15	Query= chromosome_circular_third_58	CCGTAGCTGTGTTCAGCTTTGCGTTATCCAAACTGTTCA	(39 letters)	>gb|CP001404.1| Sulfolobus islandicus Y.N.15.51, complete genome	Archaea	Crenarchaeota	0	1	2e-08	0.948718	S8
109	Sulfolobus_islandicus_L.S.2.15	Query= chromosome_circular_third_65	TATAAAACATAATAATTAGATCTGCTTGTTTGTAGACAAT	(40 letters)	>gb|AY569307.1| Sulfolobus turreted icosahedral virus, complete genome	Virus	Crenarchaeota	0	0.9	1e-06	0.944444	S2
110	Sulfolobus_islandicus_L.S.2.15	Query= chromosome_circular_third_75	AGCGTAAATTATCCACCTATAGGAGAATGTTCGATAGATA	(40 letters)	>gb|CP001404.1| Sulfolobus islandicus Y.N.15.51, complete genome	Archaea	Crenarchaeota	0	0.975	3e-13	1	S8
111	Sulfolobus_islandicus_L.S.2.15	Query= chromosome_circular_third_80	TAATTTATACGCCAGTACGCGGCAGATCTACGAATATCGTG	(41 letters)	>gb|AY569307.1| Sulfolobus turreted icosahedral virus, complete genome	Virus	Crenarchaeota	0	0.926829	3e-10	0.973684	S2
112	Sulfolobus_islandicus_L.S.2.15	Query= chromosome_circular_third_98	TATGTAATCGTGGGTAATTACACTAGTAGAATTCGATTG	(39 letters)	>gb|CP001732.1| Sulfolobus islandicus L.D.8.5 plasmid pLD8501, complete sequence	Archaea	Crenarchaeota	1	0.974359	1e-12	1	S1
113	Sulfolobus_islandicus_M.14.25	Query= chromosome_circular_first_2	TTTTTCGCTAAAGTGAGTAAATCTAGGTAATGCTTCGA	(38 letters)	>gb|CP001402.1| Sulfolobus islandicus M.16.4, complete genome	Archaea	Crenarchaeota	0	1	3e-10	0.973684	S4
114	Sulfolobus_islandicus_M.14.25	Query= chromosome_circular_first_27	TTGATATCTAGGGCGGGCGTTAAATTCGTAGAGGCGG	(37 letters)	>gb|CP001401.1| Sulfolobus islandicus M.16.27, complete genome	Archaea	Crenarchaeota	0	0.837838	2e-08	1	S5	S7
115	Sulfolobus_islandicus_M.14.25	Query= chromosome_circular_first_33	GAGGTTGGACGGCTAACGAATATCCCGCATTAGGCGGAT	(39 letters)	>gb|CP001399.1| Sulfolobus islandicus L.S.2.15, complete genome	Archaea	Crenarchaeota	0	0.74359	3e-07	1	S2
116	Sulfolobus_islandicus_M.14.25	Query= chromosome_circular_first_39	AACATGCTCAAAGCAAGTGATGGGATGATTACTAACCTAC	(40 letters)	>gb|CP001401.1| Sulfolobus islandicus M.16.27, complete genome	Archaea	Crenarchaeota	0	1	2e-11	0.975	S7
117	Sulfolobus_islandicus_M.14.25	Query= chromosome_circular_second_18	TCCAGAACTTGTTGCACTAAAAGTAAATATGTCTATAAA	(39 letters)	>gb|CP001402.1| Sulfolobus islandicus M.16.4, complete genome	Archaea	Crenarchaeota	0	0.923077	1e-06	0.944444	S7
118	Sulfolobus_islandicus_M.14.25	Query= chromosome_circular_third_1	ACACAATCGGCATCTACGCAAAATAACGTACTGGGGACAT	(40 letters)	>gb|CP001402.1| Sulfolobus islandicus M.16.4, complete genome	Archaea	Crenarchaeota	0	1	5e-09	0.95	S8
119	Sulfolobus_islandicus_M.14.25	Query= chromosome_circular_third_18	TTAGATAAAGATATAACGTTGATCCGCTTCCAGTGATT	(38 letters)	>gb|CP001402.1| Sulfolobus islandicus M.16.4, complete genome	Archaea	Crenarchaeota	0	0.894737	3e-10	1	S7
120	Sulfolobus_islandicus_M.14.25	Query= chromosome_circular_third_23	CTTACTGCAGATACATAGGGCTTCCTTATCCTATCTTAACA	(41 letters)	>gb|CP001800.1| Sulfolobus solfataricus 98/2, complete genome	Archaea	Crenarchaeota	0	1	5e-12	0.97561	S6
121	Sulfolobus_islandicus_M.14.25	Query= chromosome_circular_third_36	AAATTAATCCCACCTTCTCTTCCTAGAGCTATAGGATCT	(39 letters)	>gb|CP001731.1| Sulfolobus islandicus L.D.8.5, complete genome	Archaea	Crenarchaeota	0	1	3e-13	1	S6
122	Sulfolobus_islandicus_M.14.25	Query= chromosome_circular_third_44	ATTGGCACTGAGGGCTATTTTGGATGAAGAATTCAATAT	(39 letters)	>gb|CP001402.1| Sulfolobus islandicus M.16.4, complete genome	Archaea	Crenarchaeota	0	1	3e-13	1	S8
123	Sulfolobus_islandicus_M.14.25	Query= chromosome_circular_third_84	CTTTCCCGTCTCTAAGGTAACGATATTCCGGGACAATGTA	(40 letters)	>gb|AY423772.1| Sulfolobus spindle-shaped virus Kamchatka-1, complete genome	Virus	Crenarchaeota	0	1	2e-11	0.975	S2
124	Sulfolobus_islandicus_M.16.27	Query= chromosome_circular_first_10	TTTGTTGGGTGTTCGTCGTTGTCCCGGCATTGAGGTTTA	(39 letters)	>gb|CP001402.1| Sulfolobus islandicus M.16.4, complete genome	Archaea	Crenarchaeota	0	1	7e-11	0.974359	S8
125	Sulfolobus_islandicus_M.16.27	Query= chromosome_circular_first_42	TGATTCTCATCTATCTCCTCCTCCAATTCCGCGAGGAC	(38 letters)	>gb|FJ870916.1| Sulfolobus spindle-shaped virus 7, complete genome	Virus	Crenarchaeota	0	1	3e-10	0.973684	S2
126	Sulfolobus_islandicus_M.16.27	Query= chromosome_circular_first_72	AACATGCTCAAAGCAAGTGATGGGACGATTACTAACCTAC	(40 letters)	>gb|CP001400.1| Sulfolobus islandicus M.14.25, complete genome	Archaea	Crenarchaeota	0	1	2e-11	0.975	S7
127	Sulfolobus_islandicus_M.16.27	Query= chromosome_circular_second_11	CCGAGGCATCATTGATATCTAGGGCGGGCGTTAAATTCGTAG	(42 letters)	>gb|CP001400.1| Sulfolobus islandicus M.14.25, complete genome	Archaea	Crenarchaeota	0	0.738095	2e-08	1	S7
128	Sulfolobus_islandicus_M.16.27	Query= chromosome_circular_second_13	ACGCGGATTAATAGATTCTGCATATGCGACGTTAGAACAAG	(41 letters)	>gb|AY423772.1| Sulfolobus spindle-shaped virus Kamchatka-1, complete genome	Virus	Crenarchaeota	0	1	5e-12	0.97561	S2
129	Sulfolobus_islandicus_M.16.27	Query= chromosome_circular_second_35	TAGGGTTCTTCTTCAATTGGGTGAGGGAAGAGAGGATATG	(40 letters)	>gb|CP001400.1| Sulfolobus islandicus M.14.25, complete genome	Archaea	Crenarchaeota	0	1	8e-14	1	S6
130	Sulfolobus_islandicus_M.16.27	Query= chromosome_circular_second_94	TGAATGCAACAGTAAAGGTTAAATTTGCAACAGTGTAAAAGT	(42 letters)	>gb|CP001404.1| Sulfolobus islandicus Y.N.15.51, complete genome	Archaea	Crenarchaeota	0	1	5e-15	1	S6
131	Sulfolobus_islandicus_M.16.27	Query= chromosome_circular_second_94	TGAATGCAACAGTAAAGGTTAAATTTGCAACAGTGTAAAAGT	(42 letters)	>gb|CP001399.1| Sulfolobus islandicus L.S.2.15, complete genome	Archaea	Crenarchaeota	0	1	5e-15	1	S5
132	Sulfolobus_islandicus_M.16.27	Query= chromosome_circular_third_11	ACCTAGTGGTAATGGGGGATTCGCGTTAAACGTCACCTT	(39 letters)	>gb|CP001400.1| Sulfolobus islandicus M.14.25, complete genome	Archaea	Crenarchaeota	0	1	3e-13	1	S8
133	Sulfolobus_islandicus_M.16.27	Query= chromosome_circular_third_56	TCAAAAATTTGTTCTTGACAGGTCAGAAAAGGACTGGTAAG	(41 letters)	>gb|CP001402.1| Sulfolobus islandicus M.16.4, complete genome	Archaea	Crenarchaeota	0	1	2e-14	1	S8
134	Sulfolobus_islandicus_M.16.27	Query= chromosome_circular_third_61	AAGCCCTATTTAGGGGGTAAACCCCCTAAAACCCCACGT	(39 letters)	>gb|CP001403.1| Sulfolobus islandicus Y.G.57.14, complete genome	Archaea	Crenarchaeota	0	0.897436	2e-08	0.971429	S5
135	Sulfolobus_islandicus_M.16.4	Query= chromosome_circular_first_15	ATCCAGAACTTGTTGCATTGAAAGTAAATATGTCTATGAA	(40 letters)	>gb|CP001400.1| Sulfolobus islandicus M.14.25, complete genome	Archaea	Crenarchaeota	0	0.9	1e-06	0.944444	S5	S7
136	Sulfolobus_islandicus_M.16.4	Query= chromosome_circular_first_61	AATCACTGGAAGCGGATCAACGTTATATCTTTATTTGA	(38 letters)	>gb|CP001400.1| Sulfolobus islandicus M.14.25, complete genome	Archaea	Crenarchaeota	0	0.894737	3e-10	1	S7
137	Sulfolobus_islandicus_M.16.4	Query= chromosome_circular_first_77	ATTTTGACATGTAGATATGTTCCGTACTTTTTACTACCCG	(40 letters)	>gb|CP001400.1| Sulfolobus islandicus M.14.25, complete genome	Archaea	Crenarchaeota	0	1	8e-14	1	S6
138	Sulfolobus_islandicus_M.16.4	Query= chromosome_circular_first_77	ATTTTGACATGTAGATATGTTCCGTACTTTTTACTACCCG	(40 letters)	>gb|AY423772.1| Sulfolobus spindle-shaped virus Kamchatka-1, complete genome	Virus	Crenarchaeota	0	1	8e-14	1	S2
139	Sulfolobus_islandicus_M.16.4	Query= chromosome_circular_first_78	GATAAATATTCACCGCCACCGCCTCCGCCACCACCACCT	(39 letters)	>gb|AE014298.4| Drosophila melanogaster chromosome X, complete sequence	Eukaryota		0	0.74359	3e-07	1	S9
140	Sulfolobus_islandicus_M.16.4	Query= chromosome_circular_first_78	GATAAATATTCACCGCCACCGCCTCCGCCACCACCACCT	(39 letters)	>ref|XM_001604781.1| PREDICTED: Nasonia vitripennis similar to CG32705-PA (LOC100121238),	Eukaryota		0	0.74359	3e-07	1	S9
141	Sulfolobus_islandicus_M.16.4	Query= chromosome_circular_second_22	TATTCTGTCTCTCAAGATTCAAGATTTGCAAAACACTTA	(39 letters)	>gb|FJ870915.1| Sulfolobus spindle-shaped virus 6, complete genome	Virus	Crenarchaeota	0	0.948718	3e-07	0.945946	S2
142	Sulfolobus_islandicus_Y.G.57.14	Query= chromosome_circular_first_1	CAATTGCGTCAATGAGTTTATTTAAATCGTCAGCAATTAA	(40 letters)	>gb|CP001404.1| Sulfolobus islandicus Y.N.15.51, complete genome	Archaea	Crenarchaeota	0	1	8e-14	1	S7
143	Sulfolobus_islandicus_Y.G.57.14	Query= chromosome_circular_first_2	AAAATAACAAATTTCAAAGAAGGTAAAGTGAAAAGTGAC	(39 letters)	>gb|CP001404.1| Sulfolobus islandicus Y.N.15.51, complete genome	Archaea	Crenarchaeota	0	1	3e-13	1	S7
144	Sulfolobus_islandicus_Y.N.15.51	Query= chromosome_circular_second_3	TCGATTTTTTGCCAAGGGTCTTATGTTACATTCATGTTACA	(41 letters)	>gb|AY569307.1| Sulfolobus turreted icosahedral virus, complete genome	Virus	Crenarchaeota	0	1	5e-12	0.97561	S2
145	Sulfolobus_islandicus_Y.N.15.51	Query= chromosome_circular_third_3	CGTCTTTTCTGAGTAGCGTAGGATGTTCTTTTTTTATCCAT	(41 letters)	>gb|GU080336.1| Sulfolobus turreted icosahedral virus 2, complete genome	Virus	Crenarchaeota	0	0.682927	1e-06	1	S2
146	Sulfolobus_islandicus_Y.N.15.51	Query= chromosome_circular_third_64	GTCACTTTTCACTTTACCTTCTTTGAAATTTGTTATTTT	(39 letters)	>gb|CP001403.1| Sulfolobus islandicus Y.G.57.14, complete genome	Archaea	Crenarchaeota	0	1	3e-13	1	S3
147	Sulfolobus_islandicus_Y.N.15.51	Query= chromosome_circular_third_65	TTAATTGCTGACGATTTAAATAAACTCATTGACGCAATTG	(40 letters)	>gb|CP001403.1| Sulfolobus islandicus Y.G.57.14, complete genome	Archaea	Crenarchaeota	0	1	8e-14	1	S3
148	Sulfolobus_solfataricus_P2	Query= chromosome_circular_eighth_11	CATCACGCAGAATAATGGTTCAGGTAACTTTTTAAGG	(37 letters)	>gb|CP002426.1| Sulfolobus islandicus HVE10/4, complete genome	Archaea	Crenarchaeota	0	1	3e-12	1	S6
149	Sulfolobus_solfataricus_P2	Query= chromosome_circular_eighth_22	CCTAATATCCTCGGGTACTTATAGAACCCTCCTTCTGGTC	(40 letters)	>gb|CP001402.1| Sulfolobus islandicus M.16.4, complete genome	Archaea	Crenarchaeota	0	1	1e-06	0.925	S6
150	Sulfolobus_solfataricus_P2	Query= chromosome_circular_eighth_22	CCTAATATCCTCGGGTACTTATAGAACCCTCCTTCTGGTC	(40 letters)	>emb|AJ010405.1| Sulfolobus sp. NOB8H2 conjugative plasmid pNOB8	Archaea	Crenarchaeota	1	1	1e-06	0.925	S1
151	Sulfolobus_solfataricus_P2	Query= chromosome_circular_eighth_8	ATGTTCTTTTTCCAGAACTGTAACTATAATTTTGTTGATA	(40 letters)	>emb|AJ748296.1| Sulfolobus islandicus rudivirus 1 variant XX, complete genome	Virus	Crenarchaeota	0	1	4e-09	0.95	S2
152	Sulfolobus_solfataricus_P2	Query= chromosome_circular_fifth_10	ATTCCAACGGCACTTCTTATTCTTTCACAGTTACGGGCT	(39 letters)	>emb|AJ888457.1| Acidianus two-tailed virus, complete viral genome	Virus	Crenarchaeota	0	1	3e-13	1	S2
153	Sulfolobus_solfataricus_P2	Query= chromosome_circular_fifth_20	TCACGTTTGCCGTACTCCACCAAAGATATGTATTGAAA	(38 letters)	>emb|AJ888457.1| Acidianus two-tailed virus, complete viral genome	Virus	Crenarchaeota	0	0.921053	4e-06	0.942857	S2
154	Sulfolobus_solfataricus_P2	Query= chromosome_circular_fifth_29	AAAAGCCAATCCCAAGATACATCATCGCAGAAATATTCA	(39 letters)	>emb|AJ888457.1| Acidianus two-tailed virus, complete viral genome	Virus	Crenarchaeota	0	1	3e-13	1	S2
155	Sulfolobus_solfataricus_P2	Query= chromosome_circular_fifth_30	TTTTGATAACTAGATGTGGAACCGAAGTTTACTACTAGTT	(40 letters)	>emb|AJ888457.1| Acidianus two-tailed virus, complete viral genome	Virus	Crenarchaeota	0	1	7e-14	1	S2
156	Sulfolobus_solfataricus_P2	Query= chromosome_circular_fifth_32	AAAGAAGCGATCAAAAAGCTGGATAAGGAGTTGAAGCAG	(39 letters)	>emb|AJ888457.1| Acidianus two-tailed virus, complete viral genome	Virus	Crenarchaeota	0	1	7e-11	0.974359	S2
157	Sulfolobus_solfataricus_P2	Query= chromosome_circular_fifth_33	GGTTTCTCTCTTGTCGCCTCTGCCAGTGCATCATCTAG	(38 letters)	>emb|AJ888457.1| Acidianus two-tailed virus, complete viral genome	Virus	Crenarchaeota	0	1	1e-12	1	S2
158	Sulfolobus_solfataricus_P2	Query= chromosome_circular_fifth_34	TCTTGTGTGGTGTTAACGATCTCGAATCCTGGGGGTAG	(38 letters)	>emb|AJ888457.1| Acidianus two-tailed virus, complete viral genome	Virus	Crenarchaeota	0	0.921053	2e-08	0.971429	S2
159	Sulfolobus_solfataricus_P2	Query= chromosome_circular_fifth_37	CTCACTATGTTTGCTGTCGAGAAGTTGAATAAGCAGT	(37 letters)	>gb|CP001405.1| Sulfolobus islandicus Y.N.15.51 plasmid pYN01, complete sequence	Archaea	Crenarchaeota	1	1	4e-12	1	S1
160	Sulfolobus_solfataricus_P2	Query= chromosome_circular_fifth_44	AACTCCTTTGCAATCCTATATCTAGTGTAGCCGTCTAA	(38 letters)	>gb|CP001732.1| Sulfolobus islandicus L.D.8.5 plasmid pLD8501, complete sequence	Archaea	Crenarchaeota	1	1	1e-12	1	S1
161	Sulfolobus_solfataricus_P2	Query= chromosome_circular_fifth_9	CTTGAAATTACAGAAAAAATAACATTCATTTACCCTGTG	(39 letters)	>emb|AJ888457.1| Acidianus two-tailed virus, complete viral genome	Virus	Crenarchaeota	0	0.948718	4e-12	1	S2
162	Sulfolobus_solfataricus_P2	Query= chromosome_circular_fourth_20	ACAAACAGTGTGTGTTACATTATCCTTCGATTACAACGAA	(40 letters)	>gb|EU545650.1| Acidianus filamentous virus 9, complete genome	Virus	Crenarchaeota	0	0.975	2e-08	0.948718	S2
163	Sulfolobus_solfataricus_P2	Query= chromosome_circular_ninth_18	TTGAACACGTGATATAGAACCAGTTGTTCTAATACGTT	(38 letters)	>gb|CP001405.1| Sulfolobus islandicus Y.N.15.51 plasmid pYN01, complete sequence	Archaea	Crenarchaeota	1	1	1e-12	1	S1
164	Sulfolobus_solfataricus_P2	Query= chromosome_circular_ninth_18	TTGAACACGTGATATAGAACCAGTTGTTCTAATACGTT	(38 letters)	>gb|CP001403.1| Sulfolobus islandicus Y.G.57.14, complete genome	Archaea	Crenarchaeota	0	1	1e-12	1	S5
165	Sulfolobus_solfataricus_P2	Query= chromosome_circular_ninth_2	AAAGCGGTTGTTTTCCAGTTCCAGAAACTGGAATTCTTAT	(40 letters)	>emb|AJ748296.1| Sulfolobus islandicus rudivirus 1 variant XX, complete genome	Virus	Crenarchaeota	0	0.775	2e-08	1	S2
166	Sulfolobus_solfataricus_P2	Query= chromosome_circular_ninth_30	GGATATCCAGCAATTGCAACAGGTGGGTCGGGGATATCATTGC	(43 letters)	>gb|CP001731.1| Sulfolobus islandicus L.D.8.5, complete genome	Archaea	Crenarchaeota	0	0.883721	8e-08	0.947368	S5
167	Sulfolobus_solfataricus_P2	Query= chromosome_circular_ninth_54	TTGTCTGTCGGTGAAGCAGTAGTATTTCTAAGAGGCCGTCC	(41 letters)	>emb|AJ010405.1| Sulfolobus sp. NOB8H2 conjugative plasmid pNOB8	Archaea	Crenarchaeota	1	0.926829	8e-08	0.947368	S1
168	Sulfolobus_solfataricus_P2	Query= chromosome_circular_ninth_56	GTAAGAATAATTTTACAAAATCTTAGTAATTATATAGTTTATAT	(44 letters)	>emb|FM164764.1| Stygiolobus rod-shaped virus	Virus	Crenarchaeota	0	1	1e-06	0.909091	S2
169	Sulfolobus_solfataricus_P2	Query= chromosome_circular_ninth_57	CCTCGCTTTAACCGAGGTGTCTCGGTGACGCTTGCTCCGT	(40 letters)	>gb|CP001800.1| Sulfolobus solfataricus 98/2, complete genome	Archaea	Crenarchaeota	0	1	5e-09	0.95	S3
170	Sulfolobus_solfataricus_P2	Query= chromosome_circular_ninth_8	TTAGCATGCGAAACAAATGAAGAATTCAGAAGAGAGTTAG	(40 letters)	>gb|AY569307.1| Sulfolobus turreted icosahedral virus, complete genome	Virus	Crenarchaeota	0	0.675	4e-06	1	S2
171	Sulfolobus_solfataricus_P2	Query= chromosome_circular_second_28	CTCGCTAACGTTCAAATCTTTCAATAATTTTTGCACGT	(38 letters)	>emb|AJ888457.1| Acidianus two-tailed virus, complete viral genome	Virus	Crenarchaeota	0	1	1e-12	1	S2
172	Sulfolobus_solfataricus_P2	Query= chromosome_circular_second_30	ATCAAATTTGCGGAAGAGCAGGAAGACCGGGATATGAC	(38 letters)	>emb|AM087121.2| Acidianus filamentous virus 6, partial viral genome	Virus	Crenarchaeota	0	0.947368	4e-09	0.972222	S2
173	Sulfolobus_solfataricus_P2	Query= chromosome_circular_second_49	GTAAGGGGGCTATCCATCCCCGCCCGTGAGGCTTTCCGCCC	(41 letters)	>gb|CP002426.1| Sulfolobus islandicus HVE10/4, complete genome	Archaea	Crenarchaeota	0	0.97561	9e-07	0.925	S3
174	Sulfolobus_solfataricus_P2	Query= chromosome_circular_second_54	TGAATAGCAACATCGTGTAACCTCATCCTCAGCCTTC	(37 letters)	>gb|CP002426.1| Sulfolobus islandicus HVE10/4, complete genome	Archaea	Crenarchaeota	0	1	8e-10	0.972973	S3
175	Sulfolobus_solfataricus_P2	Query= chromosome_circular_seventh_3	CCCATTCATCTCTTTCTTTGCAGCTTTGTTCTAACATTA	(39 letters)	>gb|CP001800.1| Sulfolobus solfataricus 98/2, complete genome	Archaea	Crenarchaeota	0	1	7e-11	0.974359	S8
176	Sulfolobus_solfataricus_P2	Query= chromosome_circular_seventh_4	TGGTAAATAGCTCTGTTAGGCCCAGTTATTCCATATTCTGA	(41 letters)	>emb|AJ748296.1| Sulfolobus islandicus rudivirus 1 variant XX, complete genome	Virus	Crenarchaeota	0	0.756098	2e-08	1	S2
177	Sulfolobus_solfataricus_P2	Query= chromosome_circular_third_22	GAATATACAGAGAATAGAGAATAGAGAACAGAGAACGG	(38 letters)	>gb|AC108910.18| Mus musculus chromosome 18, clone RP24-550O15, complete sequence	Eukaryota		0	0.736842	1e-06	1	S9
178	Sulfolobus_solfataricus_P2	Query= chromosome_circular_third_65	GATCTATTCGCAGAGTTTGCGTCAACACATAAATAT	(36 letters)	>gb|CP001800.1| Sulfolobus solfataricus 98/2, complete genome	Archaea	Crenarchaeota	0	0.888889	9e-07	0.96875	S7
179	Sulfolobus_solfataricus_P2	Query= chromosome_circular_third_7	CGTGGTAGTGGTGGTAGTTGTTGTTGTTGTAGGCG	(35 letters)	>ref|XM_632242.1| Dictyostelium discoideum AX4 WD40 repeat-containing protein (cdh1)	Eukaryota		0	0.885714	3e-06	0.967742	S9
180	Sulfolobus_solfataricus_P2	Query= chromosome_circular_third_71	CCATTTAAGATCTACTTCACACCACCTTCGCAGGAGA	(37 letters)	>emb|AJ888457.1| Acidianus two-tailed virus, complete viral genome	Virus	Crenarchaeota	0	0.918919	2e-10	1	S2
181	Sulfolobus_tokodaii_str._7	Query= chromosome_circular_fifth_29	CTACAAAACCATTACTTTGTAATGAGTGAGATAGAGCTCCAAA	(43 letters)	>gb|EU881703.1| Acidianus hospitalis strain W1 plasmid pAH1, complete genome	Archaea	Crenarchaeota	1	0.930233	5e-09	0.95	S1
182	Sulfolobus_tokodaii_str._7	Query= chromosome_circular_fifth_5	AAAATGAGCTTGAAAAAATCGAAAACGAACTCAGGTTAATGAG	(43 letters)	>emb|X07234.1| Sulfolobus virus 1 complete genome (provirus)	Virus	Crenarchaeota	0	1	3e-13	0.976744	S2
183	Sulfolobus_tokodaii_str._7	Query= chromosome_circular_seventh_61	TTAGAGAAGGAAAGAAAATCTATGTAGAATTAACAGAGAA	(40 letters)	>gb|CP001731.1| Sulfolobus islandicus L.D.8.5, complete genome	Archaea	Crenarchaeota	0	0.95	8e-08	0.947368	S6
184	Sulfolobus_tokodaii_str._7	Query= chromosome_circular_sixth_101	TTAAGTAGATATTCTGCCGCAAAATTCCTATGACAATAATGTTTT	(45 letters)	>gb|DQ335584.1| Sulfolobus islandicus plasmid pSOG2, complete sequence	Archaea	Crenarchaeota	1	1	1e-09	0.933333	S1
185	Thermoproteus_neutrophilus_V24Sta	Query= chromosome_circular_eighth_21	GCGGTGACAGGCGAGTAGTTGTATGCGACGTCTAGGGCATCAT	(43 letters)	>gb|CP000504.1| Pyrobaculum islandicum DSM 4184, complete genome	Archaea	Crenarchaeota	0	0.976744	8e-08	0.928571	S8
186	Thermoproteus_neutrophilus_V24Sta	Query= chromosome_circular_fourth_17	GAAGCCGGCGTCGGGGGCCGCGTCGCCCGGCCCGCG	(36 letters)	>gb|CP000504.1| Pyrobaculum islandicum DSM 4184, complete genome	Archaea	Crenarchaeota	0	0.944444	5e-08	0.970588	S3
187	Thermoproteus_neutrophilus_V24Sta	Query= chromosome_circular_third_5	TGGCTATCGCGTCCATAACCGCACGCCAGTCCTCGTCGCA	(40 letters)	>gb|CP000504.1| Pyrobaculum islandicum DSM 4184, complete genome	Archaea	Crenarchaeota	0	0.875	2e-08	0.971429	S6
