# Supplementary material for: CRISPR loci reveal networks of gene exchange in archaea
Source: Biol Direct. 2011 Dec 21;6:65. doi: 10.1186/1745-6150-6-65 (PMC3285040; doi:10.1186/1745-6150-6-65)
Supplement: Additional file 11 — Table S10. Spacers matching eukaryotes. [file 1745-6150-6-65-S11.XLS]

## Sheet: Sheet1
Archeaea	Spacer	Sequence	Length	Best Match	Domain	Phylum	Plasmid (yes/no)	Coverage	E value	Identity
Metallosphaera_sedula_DSM_5348	Query= chromosome_circular_third_151	GCACCTCCGCCTCCCCCACCTCCACCTGCTCCGATTGCT	(39 letters)	>ref|NM_001153675.1| Zea mays electron transporter (LOC100280754), mRNA	Eukaryota		0	0.794872	4e-06	0.967742
Methanocaldococcus_sp._FS406-22	Query= chromosome_circular_fifteen_13	TCTATTTCTTCTATTATCTTTATTATTTCCTTCTCCA	(37 letters)	>gb|AC206355.3| Pongo abelii BAC clone CH276-439I18 from chromosome 5, complete sequence	Eukaryota		0	0.837838	4e-06	0.967742
Methanocaldococcus_vulcanius_M7	Query= chromosome_circular_nineteen_5	ATTAAACAGATAATCAAAGAATTAAGAGAATTTATGGC	(38 letters)	>gb|AF363578.1| Homo sapiens ATPase H+ transporting lysosomal protein (ATP6C) gene,	Eukaryota		0	0.815789	4e-06	0.967742
Methanococcus_voltae_A3	Query= chromosome_circular_third_75	GTAGGGATAAATTAATATTTGGTATAATTTTAAAGG	(36 letters)	>dbj|AB007022.1| Mesocricetus auratus gene for delta-sarcoglycan, intron1, partial	Eukaryota		0	0.75	3e-06	1
Methanosphaera_stadtmanae_DSM_3091	Query= chromosome_circular_first_17	GATGCTTTTAAATTAATATATTTTAATATTAATTCA	(36 letters)	>gb|AC023136.6| Homo sapiens BAC clone RP11-497K21 from 4, complete sequence	Eukaryota		0	0.75	3e-06	1
Sulfolobus_acidocaldarius_DSM_639	Query= chromosome_circular_first_42	AAAGTCTATTTTTATTTTATCTTTATCTATCAGC	(34 letters)	>gb|AF028262.1|AF028262 Hordeum chilense RAPD marker IAS-pHc6-4	Eukaryota		0	0.764706	1e-05	1
Sulfolobus_islandicus_M.16.4	Query= chromosome_circular_first_78	GATAAATATTCACCGCCACCGCCTCCGCCACCACCACCT	(39 letters)	>gb|AE014298.4| Drosophila melanogaster chromosome X, complete sequence	Eukaryota		0	0.74359	3e-07	1
Sulfolobus_islandicus_M.16.4	Query= chromosome_circular_first_78	GATAAATATTCACCGCCACCGCCTCCGCCACCACCACCT	(39 letters)	>ref|XM_001604781.1| PREDICTED: Nasonia vitripennis similar to CG32705-PA (LOC100121238),	Eukaryota		0	0.74359	3e-07	1
Sulfolobus_solfataricus_P2	Query= chromosome_circular_third_22	GAATATACAGAGAATAGAGAATAGAGAACAGAGAACGG	(38 letters)	>gb|AC108910.18| Mus musculus chromosome 18, clone RP24-550O15, complete sequence	Eukaryota		0	0.736842	1e-06	1
Sulfolobus_solfataricus_P2	Query= chromosome_circular_third_7	CGTGGTAGTGGTGGTAGTTGTTGTTGTTGTAGGCG	(35 letters)	>ref|XM_632242.1| Dictyostelium discoideum AX4 WD40 repeat-containing protein (cdh1)	Eukaryota		0	0.885714	3e-06	0.967742
