# Supplementary material for: CRISPR loci reveal networks of gene exchange in archaea
Source: Biol Direct. 2011 Dec 21;6:65. doi: 10.1186/1745-6150-6-65 (PMC3285040; doi:10.1186/1745-6150-6-65)
Supplement: Additional file 13 — Table S11. Spacers matching metagenomes. [file 1745-6150-6-65-S13.XLS]

## Sheet: Sheet1
Archeaea	Spacer	Best Match	Coverage	E value	Identity
Candidatus_Korarchaeum_cryptofilum_OPF8	Query= chromosome_circular_third_15	>gb|ADKH01000875.1| Hot springs metagenome ctg_1106445187519, whole genome shotgun	0.95	6e-06	0.921053
Haloarcula_marismortui_ATCC_43049	Query= plasmid_pNG400_second_6	>gb|ABOF01014611.1| Saltern metagenome 41001779, whole genome shotgun sequence	0.871795	3e-08	0.970588
Haloarcula_marismortui_ATCC_43049	Query= plasmid_pNG400_second_6	>gb|ABOF01017778.1| Saltern metagenome 41040088, whole genome shotgun sequence	0.871795	3e-08	0.970588
Haloarcula_marismortui_ATCC_43049	Query= plasmid_pNG400_second_6	>gb|ABOF01014894.1| Saltern metagenome 41005215, whole genome shotgun sequence	0.923077	4e-07	0.944444
Haloarcula_marismortui_ATCC_43049	Query= plasmid_pNG400_second_6	>gb|ABOF01028422.1| Saltern metagenome 41587609, whole genome shotgun sequence	0.923077	4e-07	0.944444
Haloarcula_marismortui_ATCC_43049	Query= plasmid_pNG400_second_6	>gb|ABOF01033856.1| Saltern metagenome 41456762, whole genome shotgun sequence	0.923077	4e-07	0.944444
Haloarcula_marismortui_ATCC_43049	Query= plasmid_pNG400_second_6	>gb|ABOF01046043.1| Saltern metagenome 41471024, whole genome shotgun sequence	0.923077	4e-07	0.944444
Haloarcula_marismortui_ATCC_43049	Query= plasmid_pNG400_second_6	>gb|ABOF01049492.1| Saltern metagenome 41528622, whole genome shotgun sequence	0.923077	4e-07	0.944444
Haloarcula_marismortui_ATCC_43049	Query= plasmid_pNG400_second_6	>gb|ABOF01033252.1| Saltern metagenome 41610963, whole genome shotgun sequence	0.871795	6e-06	0.941176
Halorhabdus_utahensis_DSM_12940	Query= chromosome_circular_21	>gb|ABMF01113606.1| Saltern metagenome 42708918, whole genome shotgun sequence	0.742857	5e-06	1
Halorubrum_lacusprofundi_ATCC_49239	Query= plasmid_pHLAC01_first_124	>gb|GQ446685.1| Uncultured prokaryote clone DeadSea1_IOBCFE001_05-A04-Fwd genomic	1	4e-09	0.972222
Halorubrum_lacusprofundi_ATCC_49239	Query= plasmid_pHLAC01_first_124	>gb|GQ446346.1| Uncultured prokaryote clone DeadSea1_IOBCFE001_01-C02-Rev genomic	0.888889	9e-07	0.96875
Halorubrum_lacusprofundi_ATCC_49239	Query= plasmid_pHLAC01_first_131	>gb|ABMR01028403.1| Saltern metagenome 42218476, whole genome shotgun sequence	0.860465	1e-07	0.945946
Halorubrum_lacusprofundi_ATCC_49239	Query= plasmid_pHLAC01_first_131	>gb|ABOG01095123.1| Saltern metagenome 41552910, whole genome shotgun sequence	0.860465	1e-07	0.945946
Halorubrum_lacusprofundi_ATCC_49239	Query= plasmid_pHLAC01_first_131	>gb|ABOG01101720.1| Saltern metagenome 41532782, whole genome shotgun sequence	0.860465	1e-07	0.945946
Halorubrum_lacusprofundi_ATCC_49239	Query= plasmid_pHLAC01_first_131	>gb|ABOG01104069.1| Saltern metagenome 41124283, whole genome shotgun sequence	0.860465	1e-07	0.945946
Halorubrum_lacusprofundi_ATCC_49239	Query= plasmid_pHLAC01_first_131	>gb|ABOG01104364.1| Saltern metagenome 41202854, whole genome shotgun sequence	0.860465	1e-07	0.945946
Halorubrum_lacusprofundi_ATCC_49239	Query= plasmid_pHLAC01_first_131	>gb|ABOG01105831.1| Saltern metagenome 41349546, whole genome shotgun sequence	0.860465	1e-07	0.945946
Halorubrum_lacusprofundi_ATCC_49239	Query= plasmid_pHLAC01_fourth_45	>gb|ABOA01003227.1| Saltern metagenome 40827600, whole genome shotgun sequence	1	3e-10	1
Halorubrum_lacusprofundi_ATCC_49239	Query= plasmid_pHLAC01_fourth_45	>gb|ABOA01004123.1| Saltern metagenome 40827729, whole genome shotgun sequence	1	3e-10	1
Methanobrevibacter_smithii_ATCC_35061	Query= chromosome_circular_first_21	>gb|AAQK01004466.1| Metagenome sequence s7_166925, whole genome shotgun sequence	1	1e-11	1
Methanobrevibacter_smithii_ATCC_35061	Query= chromosome_circular_first_23	>gb|AAQK01001133.1| Metagenome sequence s7_160848, whole genome shotgun sequence	1	8e-10	0.972973
Methanococcus_voltae_A3	Query= chromosome_circular_third_164	>gb|AACY021079367.1| Marine metagenome 1091143071370, whole genome shotgun sequence	0.702703	1e-05	1
Methanococcus_voltae_A3	Query= chromosome_circular_third_164	>gb|AACY020181011.1| Marine metagenome 1096626209725, whole genome shotgun sequence	0.945946	1e-08	0.971429
Methanococcus_voltae_A3	Query= chromosome_circular_third_164	>gb|AACY023436576.1| Marine metagenome ctg_1101668243927, whole genome shotgun sequence	0.945946	1e-08	0.971429
Methanococcus_voltae_A3	Query= chromosome_circular_third_164	>gb|AACY023438467.1| Marine metagenome ctg_1101668245818, whole genome shotgun sequence	0.945946	1e-08	0.971429
Methanococcus_voltae_A3	Query= chromosome_circular_third_164	>gb|AACY023432430.1| Marine metagenome ctg_1101668239781, whole genome shotgun sequence	0.945946	3e-06	0.942857
Methanosarcina_mazei_Go1	Query= chromosome_circular_fourth_42	>gb|AACY020458471.1| Marine metagenome 1096626611492, whole genome shotgun sequence	0.692308	3e-06	1
Methanosarcina_mazei_Go1	Query= chromosome_circular_fourth_42	>gb|AACY021681800.1| Marine metagenome 1092963693512, whole genome shotgun sequence	0.692308	4e-06	1
Natrialba_magadii_ATCC_43099	Query= chromosome_circular_second_3	>gb|AACY023853928.1| Marine metagenome ctg_1101668661279, whole genome shotgun sequence	0.771429	3e-06	1
Pyrobaculum_arsenaticum_DSM_13514	Query= chromosome_circular_second_39	>gb|ADKH01000634.1| Hot springs metagenome ctg_1106445187242, whole genome shotgun	1	8e-09	0.930233
Sulfolobus_acidocaldarius_DSM_639	Query= chromosome_circular_first_56	>gb|AACY020099069.1| Marine metagenome 1096626113395, whole genome shotgun sequence	0.65	1e-05	1
Sulfolobus_acidocaldarius_DSM_639	Query= chromosome_circular_first_56	>gb|AACY021962095.1| Marine metagenome 1093015271563, whole genome shotgun sequence	0.675	4e-06	1
Sulfolobus_acidocaldarius_DSM_639	Query= chromosome_circular_first_56	>gb|AACY023533080.1| Marine metagenome ctg_1101668340431, whole genome shotgun sequence	0.675	4e-06	1
Sulfolobus_acidocaldarius_DSM_639	Query= chromosome_circular_first_56	>gb|AACY023619705.1| Marine metagenome ctg_1101668427056, whole genome shotgun	0.675	4e-06	1
Sulfolobus_islandicus_M.16.4	Query= chromosome_circular_first_78	>gb|AACY020833580.1| Marine metagenome 1093018532101, whole genome shotgun sequence	0.666667	1e-05	1
Sulfolobus_islandicus_M.16.4	Query= chromosome_circular_first_78	>gb|AACY023023905.1| Marine metagenome ctg_1101667431256, whole genome shotgun sequence	0.666667	1e-05	1
Sulfolobus_islandicus_M.16.4	Query= chromosome_circular_first_78	>gb|AACY023269536.1| Marine metagenome ctg_1101668076887, whole genome shotgun sequence	0.666667	1e-05	1
Sulfolobus_islandicus_Y.G.57.14	Query= chromosome_circular_second_21	>gb|AACY021414443.1| Marine metagenome 1092450638348, whole genome shotgun sequence	0.642857	4e-06	1
Sulfolobus_islandicus_Y.G.57.14	Query= chromosome_circular_second_21	>gb|AACY023312287.1| Marine metagenome ctg_1101668119638, whole genome shotgun sequence	0.642857	4e-06	1
Sulfolobus_islandicus_Y.N.15.51	Query= chromosome_circular_second_28	>gb|ADKI01000429.1| Hot springs metagenome ctg_1106445180875, whole genome shotgun	0.891892	4e-10	1
Sulfolobus_islandicus_Y.N.15.51	Query= chromosome_circular_second_28	>gb|ADKI01000073.1| Hot springs metagenome ctg_1106445180468, whole genome shotgun	0.864865	1e-09	1
Sulfolobus_islandicus_Y.N.15.51	Query= chromosome_circular_third_17	>gb|AACY023446241.1| Marine metagenome ctg_1101668253592, whole genome shotgun sequence	0.756098	4e-06	0.967742
Sulfolobus_solfataricus_P2	Query= chromosome_circular_fifth_37	>gb|ADKI01000141.1| Hot springs metagenome ctg_1106445180544, whole genome shotgun	1	2e-12	1
Sulfolobus_solfataricus_P2	Query= chromosome_circular_ninth_2	>gb|AAUQ01041909.1| Epibiont metagenome ALV_LSB_036_D06.x01, whole genome shotgun	0.8	4e-07	0.96875
Sulfolobus_solfataricus_P2	Query= chromosome_circular_ninth_50	>gb|ADKI01000872.1| Hot springs metagenome ctg_1106445181374, whole genome shotgun	1	3e-11	0.974359
Sulfolobus_solfataricus_P2	Query= chromosome_circular_second_46	>gb|AAUQ01104270.1| Epibiont metagenome ALV_LSB_036_D06.y01, whole genome shotgun	1	1e-09	0.972222
Sulfolobus_solfataricus_P2	Query= chromosome_circular_seventh_2	>gb|AAUQ01102676.1| Epibiont metagenome ALV_LSB_085_B03.y01, whole genome shotgun	1	1e-10	0.952381
Sulfolobus_solfataricus_P2	Query= chromosome_circular_third_22	>gb|AACY021573285.1| Marine metagenome 2169517, whole genome shotgun sequence	0.684211	1e-05	1
