# Supplementary material for: CRISPR loci reveal networks of gene exchange in archaea
Source: Biol Direct. 2011 Dec 21;6:65. doi: 10.1186/1745-6150-6-65 (PMC3285040; doi:10.1186/1745-6150-6-65)
Supplement: Additional file 14 — DataSet 2. All significant genomic matches of spacers identified in this study, allowing multiple matches. [file 1745-6150-6-65-S14.XLS]

## Sheet: Sheet1
Index	Archeaea	Spacer	Sequence	Length	Best Match	Domain	Phylum	Plasmid (yes/no)	Coverage	E value	Identity
1	Acidilobus_saccharovorans_345-15	Query= chromosome_circular_first_14	TAAATAACTCTCTCGTTCTCGTCTACCTCATAACGGTCGTTCCTAA	(46 letters)	>gb|CP002426.1| Sulfolobus islandicus HVE10/4, complete genome	Archaea	Crenarchaeota	0	0.956522	7e-14	0.977273
2	Acidilobus_saccharovorans_345-15	Query= chromosome_circular_first_14	TAAATAACTCTCTCGTTCTCGTCTACCTCATAACGGTCGTTCCTAA	(46 letters)	>emb|AJ748324.1| Sulfolobus islandicus plasmid pHVE14	Archaea	Crenarchaeota	1	0.956522	1e-13	0.977273
3	Acidilobus_saccharovorans_345-15	Query= chromosome_circular_first_14	TAAATAACTCTCTCGTTCTCGTCTACCTCATAACGGTCGTTCCTAA	(46 letters)	>gb|CP001402.1| Sulfolobus islandicus M.16.4, complete genome	Archaea	Crenarchaeota	0	1	4e-10	0.934783
4	Acidilobus_saccharovorans_345-15	Query= chromosome_circular_first_14	TAAATAACTCTCTCGTTCTCGTCTACCTCATAACGGTCGTTCCTAA	(46 letters)	>gb|CP001401.1| Sulfolobus islandicus M.16.27, complete genome	Archaea	Crenarchaeota	0	1	9e-08	0.913043
5	Haloferax_volcanii_DS2	Query= chromosome_circular_first_1	ATCCACCGTGCCGCCGAACGAGACCACGTTAGTCGA	(36 letters)	>gb|L07113.1|HLFELNGMET Haloferax volcanii (Halobacterium volcanii) elongator	Archaea	Euryarchaeota	0	1	4e-09	0.972222
6	Halomicrobium_mukohataei_DSM_12286	Query= chromosome_circular_sixth_6	TGCGAGTGTTGCGGGGAACCGACTCGGGTAGGCCAG	(36 letters)	>gb|CP001689.1| Halomicrobium mukohataei DSM 12286 plasmid pHmuk01, complete sequence	Archaea	Euryarchaeota	1	1	4e-09	0.972222
7	Halomicrobium_mukohataei_DSM_12286	Query= plasmid_pHmuk01_29	CTGGCCTACCCGAGTCGGTTCCCCGCAGCACTCGCA	(36 letters)	>gb|CP001688.1| Halomicrobium mukohataei DSM 12286, complete genome	Archaea	Euryarchaeota	0	1	4e-09	0.972222
8	Halomicrobium_mukohataei_DSM_12286	Query= plasmid_pHmuk01_34	TCGAAGCGCTCGGTCGCGACGGAGACCAGCGACCAGCTG	(39 letters)	>gb|CP001688.1| Halomicrobium mukohataei DSM 12286, complete genome	Archaea	Euryarchaeota	0	1	3e-13	1
9	Halorubrum_lacusprofundi_ATCC_49239	Query= plasmid_pHLAC01_first_124	CACGAGCGCGTGGTCGTGATCATGCTCGACGAGATC	(36 letters)	>gb|CP002062.1| Halalkalicoccus jeotgali B3, complete genome	Archaea	Euryarchaeota	0	0.944444	6e-08	0.970588
10	Halorubrum_lacusprofundi_ATCC_49239	Query= plasmid_pHLAC01_first_124	CACGAGCGCGTGGTCGTGATCATGCTCGACGAGATC	(36 letters)	>gb|AY596297.1| Haloarcula marismortui ATCC 43049 chromosome I, complete sequence	Archaea	Euryarchaeota	0	0.888889	9e-07	0.96875
11	Halorubrum_lacusprofundi_ATCC_49239	Query= plasmid_pHLAC01_first_124	CACGAGCGCGTGGTCGTGATCATGCTCGACGAGATC	(36 letters)	>gb|CP001687.1| Halorhabdus utahensis DSM 12940, complete genome	Archaea	Euryarchaeota	0	0.833333	1e-05	0.966667
12	Halorubrum_lacusprofundi_ATCC_49239	Query= plasmid_pHLAC01_first_124	CACGAGCGCGTGGTCGTGATCATGCTCGACGAGATC	(36 letters)	>gb|CP001365.1| Halorubrum lacusprofundi ATCC 49239 chromosome 1, complete sequence	Archaea	Euryarchaeota	0	1	9e-07	0.944444
13	Halorubrum_lacusprofundi_ATCC_49239	Query= plasmid_pHLAC01_first_131	ACGAACAGACACGCAAGCTCAACATCCACATCGACGGGCTGTC	(43 letters)	>gb|CP001956.1| Haloferax volcanii DS2, complete genome	Archaea	Euryarchaeota	0	0.860465	3e-07	0.945946
14	Halorubrum_lacusprofundi_ATCC_49239	Query= plasmid_pHLAC01_first_50	CCGGTCCCTCGGCGGTCGAGCAGCTGCAAGCCGA	(34 letters)	>gb|CP000926.1| Pseudomonas putida GB-1, complete genome	Bacteria	Gammaproteobacteria	0	0.794118	3e-06	1
15	Metallosphaera_sedula_DSM_5348	Query= chromosome_circular_first_105	TTCACTCTCCCAGTAGACGTTCAGACGTTCAAGATCGTT	(39 letters)	>emb|AJ888457.1| Acidianus two-tailed virus, complete viral genome	Virus		0	1	2e-08	0.948718
16	Metallosphaera_sedula_DSM_5348	Query= chromosome_circular_first_107	TCTCACTTATGACTAAAGGTTCTTTGTTCTCAACTTCTTT	(40 letters)	>emb|AJ888457.1| Acidianus two-tailed virus, complete viral genome	Virus		0	1	7e-14	1
17	Metallosphaera_sedula_DSM_5348	Query= chromosome_circular_first_108	AGCCACAACCGACGACGGAAACTTACTATTTTGTGTA	(37 letters)	>emb|AJ888457.1| Acidianus two-tailed virus, complete viral genome	Virus		0	0.945946	4e-06	0.942857
18	Metallosphaera_sedula_DSM_5348	Query= chromosome_circular_first_112	AGTTAGGTTTTCTACTATCATTATCATTATTGAATCAGCG	(40 letters)	>emb|AJ888457.1| Acidianus two-tailed virus, complete viral genome	Virus		0	0.95	1e-12	1
19	Metallosphaera_sedula_DSM_5348	Query= chromosome_circular_first_116	ATTGCCAGCATACGCTAGATCAAAGCTAAAAGATGAGTA	(39 letters)	>emb|AJ888457.1| Acidianus two-tailed virus, complete viral genome	Virus		0	0.948718	3e-07	0.945946
20	Metallosphaera_sedula_DSM_5348	Query= chromosome_circular_first_119	ATGAGAAGTAAAGAAGAATTGAATGAAGCGTTGGAGCAAA	(40 letters)	>emb|AJ888457.1| Acidianus two-tailed virus, complete viral genome	Virus		0	0.925	3e-07	0.945946
21	Metallosphaera_sedula_DSM_5348	Query= chromosome_circular_first_130	TGTTGATCGGAGACATTATTTAGGTCTTTAATCCCAAATC	(40 letters)	>emb|AJ888457.1| Acidianus two-tailed virus, complete viral genome	Virus		0	0.775	2e-08	1
22	Metallosphaera_sedula_DSM_5348	Query= chromosome_circular_first_133	GAAGTGTTCGCGCCTCTGCTAGAACAATACGGAATGAAAGTGCC	(44 letters)	>emb|AJ888457.1| Acidianus two-tailed virus, complete viral genome	Virus		0	1	4e-16	1
23	Metallosphaera_sedula_DSM_5348	Query= chromosome_circular_first_134	ACACGTGGTGATTGATCCATTCCAACTAAGGCAAATCATTC	(41 letters)	>emb|AJ888457.1| Acidianus two-tailed virus, complete viral genome	Virus		0	1	5e-12	0.97561
24	Metallosphaera_sedula_DSM_5348	Query= chromosome_circular_first_136	AAATAATTAGTTAGTAGGAGGATAGTTTTGAAAACTTTTTAGAAG	(45 letters)	>emb|AJ888457.1| Acidianus two-tailed virus, complete viral genome	Virus		0	1	2e-14	0.977778
25	Metallosphaera_sedula_DSM_5348	Query= chromosome_circular_first_145	AAAGAAGAGAATACAAGCTGTATTTTGTGAGGTTTAGCA	(39 letters)	>emb|AJ888457.1| Acidianus two-tailed virus, complete viral genome	Virus		0	1	3e-13	1
26	Metallosphaera_sedula_DSM_5348	Query= chromosome_circular_first_149	AATCCAGAACACTACGCTTTACCAATACATGAAAAGTAT	(39 letters)	>emb|AJ888457.1| Acidianus two-tailed virus, complete viral genome	Virus		0	1	3e-13	1
27	Metallosphaera_sedula_DSM_5348	Query= chromosome_circular_first_150	TATAGAAAGCTGTTGGACGAAGCGGTCTCTCCTGAAGAG	(39 letters)	>emb|AJ888457.1| Acidianus two-tailed virus, complete viral genome	Virus		0	1	2e-08	0.948718
28	Metallosphaera_sedula_DSM_5348	Query= chromosome_circular_first_19	ACAGTTCACAAACGGAATTGTTTGATAACTTCTTGGAAT	(39 letters)	>gb|AY517480.1| Sulfolobus tengchongensis plasmid pTC, complete sequence	Archaea	Crenarchaeota	1	1	4e-06	0.923077
29	Metallosphaera_sedula_DSM_5348	Query= chromosome_circular_first_64	ATGGGGGTTCAAAGGGGGTGAAATACCCCTTCCGTCAAGGA	(41 letters)	>gb|CP002425.1| Sulfolobus islandicus REY15A, complete genome	Archaea	Crenarchaeota	0	0.780488	9e-07	0.96875
30	Metallosphaera_sedula_DSM_5348	Query= chromosome_circular_first_81	CCTCTCAACCTCATGAAAAAGGTGGATGGGAGGGTAG	(37 letters)	>dbj|BA000023.2| Sulfolobus tokodaii str. 7 DNA, complete genome	Archaea	Crenarchaeota	0	1	4e-12	1
31	Metallosphaera_sedula_DSM_5348	Query= chromosome_circular_second_11	TACCAATTTCTGCTAATAACGTGAACGTACTCTCGCTGAG	(40 letters)	>emb|AJ888457.1| Acidianus two-tailed virus, complete viral genome	Virus		0	1	2e-11	0.975
32	Metallosphaera_sedula_DSM_5348	Query= chromosome_circular_second_14	TGAGAACAGCTGTCTTCACTGCTGACCATCGAGCGACCT	(39 letters)	>emb|AJ888457.1| Acidianus two-tailed virus, complete viral genome	Virus		0	0.948718	3e-07	0.945946
33	Metallosphaera_sedula_DSM_5348	Query= chromosome_circular_second_23	CTTATGTACACACCACCTGAGCTAAGGAGTGTCTTAATCT	(40 letters)	>emb|AJ888457.1| Acidianus two-tailed virus, complete viral genome	Virus		0	1	2e-11	0.975
34	Metallosphaera_sedula_DSM_5348	Query= chromosome_circular_second_24	AAATGGGACGATGAGGGTGTTCAACAGATACAACACCACAG	(41 letters)	>emb|AJ888457.1| Acidianus two-tailed virus, complete viral genome	Virus		0	1	5e-12	0.97561
35	Metallosphaera_sedula_DSM_5348	Query= chromosome_circular_second_27	TTGACGACGTGCTTACTCTTCTTTCCAGTTCTTGTTACTT	(40 letters)	>emb|Y18930.1| Sulfolobus solfataricus 281 kb genomic DNA fragment, strain P2	Archaea	Crenarchaeota	0	0.75	7e-08	1
36	Metallosphaera_sedula_DSM_5348	Query= chromosome_circular_second_27	TTGACGACGTGCTTACTCTTCTTTCCAGTTCTTGTTACTT	(40 letters)	>emb|AJ888457.1| Acidianus two-tailed virus, complete viral genome	Virus		0	0.75	7e-08	1
37	Metallosphaera_sedula_DSM_5348	Query= chromosome_circular_second_27	TTGACGACGTGCTTACTCTTCTTTCCAGTTCTTGTTACTT	(40 letters)	>gb|AE006641.1| Sulfolobus solfataricus P2, complete genome	Archaea	Crenarchaeota	0	0.75	7e-08	1
38	Metallosphaera_sedula_DSM_5348	Query= chromosome_circular_third_12	CCTATAACCTAATAGCATAATATTTACTATGTCCCTCCAT	(40 letters)	>emb|AJ888457.1| Acidianus two-tailed virus, complete viral genome	Virus		0	1	2e-11	0.975
39	Metallosphaera_sedula_DSM_5348	Query= chromosome_circular_third_13	TGCTCACCCTCTTCAGTTTCTGCGCCTTCTCCCTCACCG	(39 letters)	>emb|AJ888457.1| Acidianus two-tailed virus, complete viral genome	Virus		0	0.820513	1e-06	0.96875
40	Metallosphaera_sedula_DSM_5348	Query= chromosome_circular_third_151	GCACCTCCGCCTCCCCCACCTCCACCTGCTCCGATTGCT	(39 letters)	>ref|NM_001153675.1| Zea mays electron transporter (LOC100280754), mRNA	Eukaryota		0	0.794872	4e-06	0.967742
41	Metallosphaera_sedula_DSM_5348	Query= chromosome_circular_third_23	TATATTTCGTCGCTATATCGCCCAGAAGACGTCTGATAT	(39 letters)	>emb|AJ888457.1| Acidianus two-tailed virus, complete viral genome	Virus		0	0.923077	4e-09	0.972222
42	Metallosphaera_sedula_DSM_5348	Query= chromosome_circular_third_24	GTTCACGAGTAAAACTGTATAAGAGTGAGGTAACAAATCT	(40 letters)	>emb|AJ888457.1| Acidianus two-tailed virus, complete viral genome	Virus		0	1	2e-11	0.975
43	Metallosphaera_sedula_DSM_5348	Query= chromosome_circular_third_30	TTTGCCATGGAAGAAGCGAAATGTCAGTGTTGGTAGCTCC	(40 letters)	>gb|AY591755.1| Sulfolobus solfataricus plasmid pIT3, complete sequence	Archaea	Crenarchaeota	1	1	2e-11	0.975
44	Metallosphaera_sedula_DSM_5348	Query= chromosome_circular_third_35	CCAAAAATCGAATTCAAGGACCAAAACGTAAAACCACCTGG	(41 letters)	>emb|AJ888457.1| Acidianus two-tailed virus, complete viral genome	Virus		0	1	1e-09	0.95122
45	Metallosphaera_sedula_DSM_5348	Query= chromosome_circular_third_36	TATGATGTTCTCATTGTATTTGTTGAGATCATGTTTAA	(38 letters)	>emb|AJ888457.1| Acidianus two-tailed virus, complete viral genome	Virus		0	1	1e-12	1
46	Metallosphaera_sedula_DSM_5348	Query= chromosome_circular_third_55	ATGGATAAAGACGAATTGAAAGAAATTATTAAGAATTTA	(39 letters)	>emb|AJ888457.1| Acidianus two-tailed virus, complete viral genome	Virus		0	1	7e-11	0.974359
47	Metallosphaera_sedula_DSM_5348	Query= chromosome_circular_third_58	CCTGAGCTAAGGAGTGTCTTAATCTTATCGAAGTCGTCTGGCTT	(44 letters)	>emb|AJ888457.1| Acidianus two-tailed virus, complete viral genome	Virus		0	1	9e-14	0.977273
48	Metallosphaera_sedula_DSM_5348	Query= chromosome_circular_third_61	AGATGATGCACTGGCAGAGGCGACAAGAGAAAAACCAGGCT	(41 letters)	>emb|AJ888457.1| Acidianus two-tailed virus, complete viral genome	Virus		0	1	5e-12	0.97561
49	Metallosphaera_sedula_DSM_5348	Query= chromosome_circular_third_61	AGATGATGCACTGGCAGAGGCGACAAGAGAAAAACCAGGCT	(41 letters)	>gb|AE006641.1| Sulfolobus solfataricus P2, complete genome	Archaea	Crenarchaeota	0	0.878049	5e-09	0.972222
50	Metallosphaera_sedula_DSM_5348	Query= chromosome_circular_third_62	CAATGAATTCAGAAAACAGCTGTTCATCCTGGTTCTCAG	(39 letters)	>emb|AJ888457.1| Acidianus two-tailed virus, complete viral genome	Virus		0	1	2e-08	0.948718
51	Metallosphaera_sedula_DSM_5348	Query= chromosome_circular_third_63	ACAAGGACGTTTTCGTGATCCAGGTGAGCGAATACACA	(38 letters)	>emb|AJ888457.1| Acidianus two-tailed virus, complete viral genome	Virus		0	1	6e-08	0.947368
52	Metallosphaera_sedula_DSM_5348	Query= chromosome_circular_third_7	GACCCATATTTAGGAGTTATGTCAGCTATATCCAAGCAT	(39 letters)	>emb|AJ888457.1| Acidianus two-tailed virus, complete viral genome	Virus		0	0.974359	1e-12	1
53	Metallosphaera_sedula_DSM_5348	Query= chromosome_circular_third_73	TTGTCAACAGTTTCCGATAAGTCGTGAAGTTCATGTCATTTAA	(43 letters)	>emb|Y08256.1| S.solfataricus 100 kbp DNA fragment	Archaea	Crenarchaeota	0	1	1e-15	1
54	Metallosphaera_sedula_DSM_5348	Query= chromosome_circular_third_73	TTGTCAACAGTTTCCGATAAGTCGTGAAGTTCATGTCATTTAA	(43 letters)	>gb|CP001800.1| Sulfolobus solfataricus 98/2, complete genome	Archaea	Crenarchaeota	0	1	1e-15	1
55	Metallosphaera_sedula_DSM_5348	Query= chromosome_circular_third_73	TTGTCAACAGTTTCCGATAAGTCGTGAAGTTCATGTCATTTAA	(43 letters)	>gb|AE006641.1| Sulfolobus solfataricus P2, complete genome	Archaea	Crenarchaeota	0	1	1e-15	1
56	Metallosphaera_sedula_DSM_5348	Query= chromosome_circular_third_73	TTGTCAACAGTTTCCGATAAGTCGTGAAGTTCATGTCATTTAA	(43 letters)	>gb|CP002426.1| Sulfolobus islandicus HVE10/4, complete genome	Archaea	Crenarchaeota	0	0.837209	4e-09	0.972222
57	Metallosphaera_sedula_DSM_5348	Query= chromosome_circular_third_73	TTGTCAACAGTTTCCGATAAGTCGTGAAGTTCATGTCATTTAA	(43 letters)	>gb|CP002425.1| Sulfolobus islandicus REY15A, complete genome	Archaea	Crenarchaeota	0	0.837209	4e-09	0.972222
58	Metallosphaera_sedula_DSM_5348	Query= chromosome_circular_third_73	TTGTCAACAGTTTCCGATAAGTCGTGAAGTTCATGTCATTTAA	(43 letters)	>dbj|BA000023.2| Sulfolobus tokodaii str. 7 DNA, complete genome	Archaea	Crenarchaeota	0	0.72093	5e-06	0.967742
59	Metallosphaera_sedula_DSM_5348	Query= chromosome_circular_third_73	TTGTCAACAGTTTCCGATAAGTCGTGAAGTTCATGTCATTTAA	(43 letters)	>gb|CP001403.1| Sulfolobus islandicus Y.G.57.14, complete genome	Archaea	Crenarchaeota	0	0.813953	5e-06	0.942857
60	Metallosphaera_sedula_DSM_5348	Query= chromosome_circular_third_73	TTGTCAACAGTTTCCGATAAGTCGTGAAGTTCATGTCATTTAA	(43 letters)	>gb|CP001404.1| Sulfolobus islandicus Y.N.15.51, complete genome	Archaea	Crenarchaeota	0	0.906977	5e-06	0.923077
61	Metallosphaera_sedula_DSM_5348	Query= chromosome_circular_third_86	TCAAAGGTTGCTGAGGACTGTTATAGGGATGCACTCTCAGT	(41 letters)	>dbj|BA000023.2| Sulfolobus tokodaii str. 7 DNA, complete genome	Archaea	Crenarchaeota	0	1	2e-14	1
62	Metallosphaera_sedula_DSM_5348	Query= chromosome_circular_third_86	TCAAAGGTTGCTGAGGACTGTTATAGGGATGCACTCTCAGT	(41 letters)	>gb|CP002426.1| Sulfolobus islandicus HVE10/4, complete genome	Archaea	Crenarchaeota	0	1	4e-12	0.97561
63	Metallosphaera_sedula_DSM_5348	Query= chromosome_circular_third_86	TCAAAGGTTGCTGAGGACTGTTATAGGGATGCACTCTCAGT	(41 letters)	>emb|AJ748324.1| Sulfolobus islandicus plasmid pHVE14	Archaea	Crenarchaeota	1	1	5e-12	0.97561
64	Metallosphaera_sedula_DSM_5348	Query= chromosome_circular_third_86	TCAAAGGTTGCTGAGGACTGTTATAGGGATGCACTCTCAGT	(41 letters)	>gb|CP001402.1| Sulfolobus islandicus M.16.4, complete genome	Archaea	Crenarchaeota	0	0.95122	8e-11	0.974359
65	Metallosphaera_sedula_DSM_5348	Query= chromosome_circular_third_86	TCAAAGGTTGCTGAGGACTGTTATAGGGATGCACTCTCAGT	(41 letters)	>gb|CP001401.1| Sulfolobus islandicus M.16.27, complete genome	Archaea	Crenarchaeota	0	0.95122	8e-11	0.974359
66	Metallosphaera_sedula_DSM_5348	Query= chromosome_circular_third_86	TCAAAGGTTGCTGAGGACTGTTATAGGGATGCACTCTCAGT	(41 letters)	>gb|CP001731.1| Sulfolobus islandicus L.D.8.5, complete genome	Archaea	Crenarchaeota	0	1	1e-09	0.95122
67	Metallosphaera_sedula_DSM_5348	Query= chromosome_circular_third_86	TCAAAGGTTGCTGAGGACTGTTATAGGGATGCACTCTCAGT	(41 letters)	>gb|CP001404.1| Sulfolobus islandicus Y.N.15.51, complete genome	Archaea	Crenarchaeota	0	1	1e-09	0.95122
68	Metallosphaera_sedula_DSM_5348	Query= chromosome_circular_third_86	TCAAAGGTTGCTGAGGACTGTTATAGGGATGCACTCTCAGT	(41 letters)	>gb|CP001403.1| Sulfolobus islandicus Y.G.57.14, complete genome	Archaea	Crenarchaeota	0	1	1e-09	0.95122
69	Metallosphaera_sedula_DSM_5348	Query= chromosome_circular_third_86	TCAAAGGTTGCTGAGGACTGTTATAGGGATGCACTCTCAGT	(41 letters)	>gb|CP001399.1| Sulfolobus islandicus L.S.2.15, complete genome	Archaea	Crenarchaeota	0	1	1e-09	0.95122
70	Metallosphaera_sedula_DSM_5348	Query= chromosome_circular_third_86	TCAAAGGTTGCTGAGGACTGTTATAGGGATGCACTCTCAGT	(41 letters)	>gb|CP001732.1| Sulfolobus islandicus L.D.8.5 plasmid pLD8501, complete sequence	Archaea	Crenarchaeota	1	0.95122	2e-08	0.948718
71	Metallosphaera_sedula_DSM_5348	Query= chromosome_circular_third_86	TCAAAGGTTGCTGAGGACTGTTATAGGGATGCACTCTCAGT	(41 letters)	>gb|CP002425.1| Sulfolobus islandicus REY15A, complete genome	Archaea	Crenarchaeota	0	1	2e-07	0.926829
72	Metallosphaera_sedula_DSM_5348	Query= chromosome_circular_third_86	TCAAAGGTTGCTGAGGACTGTTATAGGGATGCACTCTCAGT	(41 letters)	>gb|CP001400.1| Sulfolobus islandicus M.14.25, complete genome	Archaea	Crenarchaeota	0	0.95122	5e-06	0.923077
73	Metallosphaera_sedula_DSM_5348	Query= chromosome_circular_third_91	CTCTCGTTAAGGAACTTACTCAAAGCCCTCAAAGACGAT	(39 letters)	>gb|CP001731.1| Sulfolobus islandicus L.D.8.5, complete genome	Archaea	Crenarchaeota	0	0.820513	5e-09	1
74	Metallosphaera_sedula_DSM_5348	Query= chromosome_circular_third_91	CTCTCGTTAAGGAACTTACTCAAAGCCCTCAAAGACGAT	(39 letters)	>gb|CP001399.1| Sulfolobus islandicus L.S.2.15, complete genome	Archaea	Crenarchaeota	0	0.820513	5e-09	1
75	Metallosphaera_sedula_DSM_5348	Query= chromosome_circular_third_91	CTCTCGTTAAGGAACTTACTCAAAGCCCTCAAAGACGAT	(39 letters)	>emb|AJ010405.1| Sulfolobus sp. NOB8H2 conjugative plasmid pNOB8	Archaea	Crenarchaeota	1	1	2e-08	0.948718
76	Metallosphaera_sedula_DSM_5348	Query= chromosome_circular_third_92	TTCAACTCCACGATTGATTTGATAATTATCAAGGCTTTT	(39 letters)	>dbj|BA000023.2| Sulfolobus tokodaii str. 7 DNA, complete genome	Archaea	Crenarchaeota	0	1	2e-08	0.948718
77	Methanocaldococcus_jannaschii_DSM_2661	Query= chromosome_circular_eleventh_7	ATGGAACAAGAATGAGAATCTCTGGAGTGGATGTTATTAAAGT	(43 letters)	>gb|CP001697.1| Methanocaldococcus fervens AG86 plasmid pMEFER01, complete sequence	Archaea	Euryarchaeota	1	1	5e-06	0.906977
78	Methanocaldococcus_jannaschii_DSM_2661	Query= chromosome_circular_first_11	TAGAAATTGTCTCAATAACTGCGTTTGTTGATGGAACA	(38 letters)	>gb|CP001696.1| Methanocaldococcus fervens AG86, complete genome	Archaea	Euryarchaeota	0	0.842105	4e-09	1
79	Methanocaldococcus_jannaschii_DSM_2661	Query= chromosome_circular_seventeen_9	TTATGTGGTTTTAGAGGATGGGAAGATTGTAGAAAAGGA	(39 letters)	>gb|CP001787.1| Methanocaldococcus vulcanius M7, complete genome	Archaea	Euryarchaeota	0	1	7e-11	0.974359
80	Methanocaldococcus_jannaschii_DSM_2661	Query= chromosome_circular_seventh_1	ACAAACGAAACTTTTAGAAAAAGTTTCATCAAAAGGGAATTAGAACTTAGAAAAGGCT	(58 letters)	>gb|CP001901.1| Methanocaldococcus sp. FS406-22, complete genome	Archaea	Euryarchaeota	0	0.551724	9e-09	1
81	Methanocaldococcus_jannaschii_DSM_2661	Query= chromosome_circular_seventh_1	ACAAACGAAACTTTTAGAAAAAGTTTCATCAAAAGGGAATTAGAACTTAGAAAAGGCT	(58 letters)	>gb|CP002009.1| Methanocaldococcus infernus ME, complete genome	Archaea	Euryarchaeota	0	0.517241	1e-07	1
82	Methanocaldococcus_jannaschii_DSM_2661	Query= chromosome_circular_seventh_1	ACAAACGAAACTTTTAGAAAAAGTTTCATCAAAAGGGAATTAGAACTTAGAAAAGGCT	(58 letters)	>gb|CP001787.1| Methanocaldococcus vulcanius M7, complete genome	Archaea	Euryarchaeota	0	0.931034	9e-15	0.944444
83	Methanocaldococcus_jannaschii_DSM_2661	Query= chromosome_circular_twenty_12	AATTGTAATATAATCATCGAAACTCCAACCATAATCCCTATA	(42 letters)	>gb|CP001901.1| Methanocaldococcus sp. FS406-22, complete genome	Archaea	Euryarchaeota	0	1	6e-15	1
84	Methanocaldococcus_sp._FS406-22	Query= chromosome_circular_fifteen_13	TCTATTTCTTCTATTATCTTTATTATTTCCTTCTCCA	(37 letters)	>gb|AC206355.3| Pongo abelii BAC clone CH276-439I18 from chromosome 5, complete sequence	Eukaryota		0	0.837838	4e-06	0.967742
85	Methanocaldococcus_sp._FS406-22	Query= chromosome_circular_fifteen_13	TCTATTTCTTCTATTATCTTTATTATTTCCTTCTCCA	(37 letters)	>gb|AC206880.3| Pongo abelii BAC clone CH276-51O4 from chromosome unknown, complete	Eukaryota		0	0.837838	4e-06	0.967742
86	Methanocaldococcus_sp._FS406-22	Query= chromosome_circular_fifteen_13	TCTATTTCTTCTATTATCTTTATTATTTCCTTCTCCA	(37 letters)	>gb|AC016567.8| Homo sapiens chromosome 5 clone CTC-564E20, complete sequence	Eukaryota		0	0.810811	1e-05	0.966667
87	Methanocaldococcus_vulcanius_M7	Query= chromosome_circular_nineteen_5	ATTAAACAGATAATCAAAGAATTAAGAGAATTTATGGC	(38 letters)	>gb|AF363578.1| Homo sapiens ATPase H+ transporting lysosomal protein (ATP6C) gene,	Eukaryota		0	0.815789	4e-06	0.967742
88	Methanocaldococcus_vulcanius_M7	Query= chromosome_circular_nineteen_5	ATTAAACAGATAATCAAAGAATTAAGAGAATTTATGGC	(38 letters)	>dbj|AP003550.2| Homo sapiens genomic DNA, chromosome 8q23, clone: KB1639H6, complete	Eukaryota		0	0.815789	4e-06	0.967742
89	Methanocaldococcus_vulcanius_M7	Query= chromosome_circular_twenty_two_3	TAGAGACAATATGAAGCCAATTAATGTCAGCATTATTGATGACTACAAAA	(50 letters)	>gb|CP001901.1| Methanocaldococcus sp. FS406-22, complete genome	Archaea	Euryarchaeota	0	1	3e-17	0.98
90	Methanococcus_vannielii_SB	Query= chromosome_circular_second_59	CCTATTTTAATTGTAGTTAAAAAATCAATTAAAAT	(35 letters)	>gb|CP000867.1| Methanococcus maripaludis C6, complete genome	Archaea	Euryarchaeota	0	0.971429	2e-10	1
91	Methanococcus_vannielii_SB	Query= chromosome_circular_second_62	ACGATAACGAGACTGTTGAAGTAGACCCAACTCTTG	(36 letters)	>gb|CP000609.1| Methanococcus maripaludis C5, complete genome	Archaea	Euryarchaeota	0	0.833333	1e-05	0.966667
92	Methanococcus_vannielii_SB	Query= chromosome_circular_second_69	AAGATCACCGGGTCGGGACCCAGATTTATCTTAA	(34 letters)	>gb|CP000867.1| Methanococcus maripaludis C6, complete genome	Archaea	Euryarchaeota	0	1	2e-10	1
93	Methanococcus_vannielii_SB	Query= chromosome_circular_second_70	ATTTAACAAAAATAGTGAGAACATGAACGATATTGA	(36 letters)	>gb|CP000867.1| Methanococcus maripaludis C6, complete genome	Archaea	Euryarchaeota	0	1	4e-09	0.972222
94	Methanococcus_vannielii_SB	Query= chromosome_circular_second_71	TGATTCTAATTCACCATTATGTAAGCTACCGGATTC	(36 letters)	>gb|CP000867.1| Methanococcus maripaludis C6, complete genome	Archaea	Euryarchaeota	0	1	2e-11	1
95	Methanococcus_voltae_A3	Query= chromosome_circular_third_75	GTAGGGATAAATTAATATTTGGTATAATTTTAAAGG	(36 letters)	>dbj|AB007022.1| Mesocricetus auratus gene for delta-sarcoglycan, intron1, partial	Eukaryota		0	0.75	3e-06	1
96	Methanosarcina_mazei_Go1	Query= chromosome_circular_eighth_49	GCGAGAACCAAGCTATTGCACTGGAAACTCTGAATG	(36 letters)	>gb|AE010299.1| Methanosarcina acetivorans str. C2A, complete genome	Archaea	Euryarchaeota	0	1	1e-11	1
97	Methanosarcina_mazei_Go1	Query= chromosome_circular_eighth_49	GCGAGAACCAAGCTATTGCACTGGAAACTCTGAATG	(36 letters)	>gb|CP000099.1| Methanosarcina barkeri str. Fusaro, complete genome	Archaea	Euryarchaeota	0	0.972222	1e-08	0.971429
98	Methanosphaera_stadtmanae_DSM_3091	Query= chromosome_circular_first_17	GATGCTTTTAAATTAATATATTTTAATATTAATTCA	(36 letters)	>gb|AC023136.6| Homo sapiens BAC clone RP11-497K21 from 4, complete sequence	Eukaryota		0	0.75	3e-06	1
99	Methanothermobacter_marburgensis_str._Marburg	Query= chromosome_circular_first_17	TGAGAATGACTTCCAGGACAAAAGCATCCAGGCACTT	(37 letters)	>gb|AF301375.1|AF301375 Methanothermobacter wolfeii prophage psiM100, complete genome;	Virus		0	1	4e-12	1
100	Methanothermobacter_thermautotrophicus_str._Delta_H	Query= chromosome_circular_fifth_110	CCGGTCCTTGACGGGAAAATCTACAGGGCCACAATAG	(37 letters)	>gb|AF065411.1|AF065411 Methanobacterium phage psiM2, complete genome	Virus		0	1	1e-09	0.972973
101	Methanothermobacter_thermautotrophicus_str._Delta_H	Query= chromosome_circular_fifth_22	AGTATGTGCAGTATCCTCTCTATGTCCCCTTCATTC	(36 letters)	>gb|AF065411.1|AF065411 Methanobacterium phage psiM2, complete genome	Virus		0	1	2e-11	1
102	Methanothermobacter_thermautotrophicus_str._Delta_H	Query= chromosome_circular_fifth_24	AATATTGAAACGTTCAAGGACATGTTGAAGAGGTATG	(37 letters)	>gb|AF065411.1|AF065411 Methanobacterium phage psiM2, complete genome	Virus		0	1	4e-12	1
103	Methanothermobacter_thermautotrophicus_str._Delta_H	Query= chromosome_circular_fifth_28	AGTATGTGCAGTATCCTCTCTATGTCCCCTTCATTC	(36 letters)	>gb|AF065411.1|AF065411 Methanobacterium phage psiM2, complete genome	Virus		0	1	2e-11	1
104	Methanothermobacter_thermautotrophicus_str._Delta_H	Query= chromosome_circular_fifth_40	AACTTCACAGAAAAGCCTCCATGGAGCAAGTGCTCT	(36 letters)	>gb|AF065411.1|AF065411 Methanobacterium phage psiM2, complete genome	Virus		0	0.972222	2e-08	0.971429
105	Methanothermobacter_thermautotrophicus_str._Delta_H	Query= chromosome_circular_fifth_45	GATTTTGACGGTGAGTACAATCTCTGCTGTCAGAACTG	(38 letters)	>gb|AF065411.1|AF065411 Methanobacterium phage psiM2, complete genome	Virus		0	1	3e-10	0.973684
106	Methanothermobacter_thermautotrophicus_str._Delta_H	Query= chromosome_circular_fifth_6	AAGCGCCGGGCAGACAGCACACATACAAGACTTCACAA	(38 letters)	>gb|AF301375.1|AF301375 Methanothermobacter wolfeii prophage psiM100, complete genome;	Virus		0	1	1e-12	1
107	Methanothermobacter_thermautotrophicus_str._Delta_H	Query= chromosome_circular_fifth_7	TTTCACGATGACTCTGTTGAGTTCATCGTATTCTTTCC	(38 letters)	>gb|AF301375.1|AF301375 Methanothermobacter wolfeii prophage psiM100, complete genome;	Virus		0	0.921053	6e-11	1
108	Methanothermobacter_thermautotrophicus_str._Delta_H	Query= chromosome_circular_fifth_74	CTTCTAGCAAGAGACATTGACGATATACACAAGTAC	(36 letters)	>gb|AF301375.1|AF301375 Methanothermobacter wolfeii prophage psiM100, complete genome;	Virus		0	1	1e-11	1
109	Methanothermobacter_thermautotrophicus_str._Delta_H	Query= chromosome_circular_fifth_8	TGATGTTGGGAAGGTTTGGCCATCTGAATGATTTGA	(36 letters)	>gb|AF301375.1|AF301375 Methanothermobacter wolfeii prophage psiM100, complete genome; flanked	Virus		0	1	1e-11	1
110	Natronomonas_pharaonis_DSM_2160	Query= chromosome_circular_second_1	AAGTCCCAAGCGTGACTGAAGACTTAGAGTTTGCG	(35 letters)	>emb|CR936259.1| Natronomonas pharaonis DSM 2160 plasmid PL23 complete genome	Archaea	Euryarchaeota	1	0.742857	1e-05	1
111	Natronomonas_pharaonis_DSM_2160	Query= chromosome_circular_second_2	ATTACGGCGAATGGACGCTCGATATGACGTTTGACGAT	(38 letters)	>emb|CR936259.1| Natronomonas pharaonis DSM 2160 plasmid PL23 complete genome	Archaea	Euryarchaeota	1	1	1e-12	1
112	Natronomonas_pharaonis_DSM_2160	Query= chromosome_circular_second_3	GTTGCGGTCGACGATTCAGGCGACCAACTCGAAC	(34 letters)	>emb|CR936259.1| Natronomonas pharaonis DSM 2160 plasmid PL23 complete genome	Archaea	Euryarchaeota	1	1	2e-10	1
113	Natronomonas_pharaonis_DSM_2160	Query= chromosome_circular_second_4	AAAGATACGCTCAGGCGTTGTCTCCCGCAACCCAT	(35 letters)	>emb|CR936259.1| Natronomonas pharaonis DSM 2160 plasmid PL23 complete genome	Archaea	Euryarchaeota	1	1	5e-11	1
114	Natronomonas_pharaonis_DSM_2160	Query= chromosome_circular_second_5	AACGTCCCTGATTCAACGCGGATTGGGTCGGTTGCA	(36 letters)	>emb|CR936259.1| Natronomonas pharaonis DSM 2160 plasmid PL23 complete genome	Archaea	Euryarchaeota	1	1	1e-11	1
115	Natronomonas_pharaonis_DSM_2160	Query= chromosome_circular_second_6	TGAAGGTAAAGATATCGTCGTCAATCATGAAAACC	(35 letters)	>emb|CR936259.1| Natronomonas pharaonis DSM 2160 plasmid PL23 complete genome	Archaea	Euryarchaeota	1	1	5e-11	1
116	Natronomonas_pharaonis_DSM_2160	Query= chromosome_circular_second_7	TCGCTAGTCATCGGTCAGGCCCTCCGGGCTGGTGGT	(36 letters)	>emb|CR936259.1| Natronomonas pharaonis DSM 2160 plasmid PL23 complete genome	Archaea	Euryarchaeota	1	1	1e-11	1
117	Natronomonas_pharaonis_DSM_2160	Query= chromosome_circular_second_8	CGTCGGCGTCTCGCTCGACGACCGTGCCCGTCGA	(34 letters)	>emb|CR936259.1| Natronomonas pharaonis DSM 2160 plasmid PL23 complete genome	Archaea	Euryarchaeota	1	1	2e-10	1
118	Natronomonas_pharaonis_DSM_2160	Query= plasmid_PL23_first_1	ATTACGGCGAATGGACGCTCGATATGACGTTTGACGAT	(38 letters)	>emb|CR936257.1| Natronomonas pharaonis DSM 2160 complete genome	Archaea	Euryarchaeota	0	1	1e-12	1
119	Natronomonas_pharaonis_DSM_2160	Query= plasmid_PL23_first_2	GTTGCGGTCGACGATTCAGGCGACCAACTCGAAC	(34 letters)	>emb|CR936257.1| Natronomonas pharaonis DSM 2160 complete genome	Archaea	Euryarchaeota	0	1	2e-10	1
120	Natronomonas_pharaonis_DSM_2160	Query= plasmid_PL23_first_3	AAAGATACGCTCAGGCGTTGTCTCCCGCAACCCAT	(35 letters)	>emb|CR936257.1| Natronomonas pharaonis DSM 2160 complete genome	Archaea	Euryarchaeota	0	1	6e-11	1
121	Natronomonas_pharaonis_DSM_2160	Query= plasmid_PL23_first_4	AACGTCCCTGATTCAACGCGGATTGGGTCGGTTGCA	(36 letters)	>emb|CR936257.1| Natronomonas pharaonis DSM 2160 complete genome	Archaea	Euryarchaeota	0	1	1e-11	1
122	Natronomonas_pharaonis_DSM_2160	Query= plasmid_PL23_first_5	TGAAGGTAAAGATATCGTCGTCAATCATGAAAACC	(35 letters)	>emb|CR936257.1| Natronomonas pharaonis DSM 2160 complete genome	Archaea	Euryarchaeota	0	1	6e-11	1
123	Natronomonas_pharaonis_DSM_2160	Query= plasmid_PL23_first_6	TCGCTAGTCATCGGTCAGGCCCTCCGGGCTGGTGGT	(36 letters)	>emb|CR936257.1| Natronomonas pharaonis DSM 2160 complete genome	Archaea	Euryarchaeota	0	1	1e-11	1
124	Natronomonas_pharaonis_DSM_2160	Query= plasmid_PL23_first_7	CGTCGGCGTCTCGCTCGACGACCGTGCCCGTCGA	(34 letters)	>emb|CR936257.1| Natronomonas pharaonis DSM 2160 complete genome	Archaea	Euryarchaeota	0	1	2e-10	1
125	Pyrobaculum_aerophilum_str._IM2	Query= chromosome_circular_first_3	ACATGCGTATGGCGGTAGGCGACGTGTAGAATATAGTGAAAATGG	(45 letters)	>gb|U94348.2|PAU94348 Pyrobaculum aerophilum acetyl-coenzyme A synthetase gene, complete	Archaea	Crenarchaeota	0	0.866667	3e-13	1
126	Pyrobaculum_aerophilum_str._IM2	Query= chromosome_circular_second_3	CTGAAAAAGTTCCTGAACGCCGGGTTTTTCGTCGGGACCTTCC	(43 letters)	>gb|CP000660.1| Pyrobaculum arsenaticum DSM 13514, complete genome	Archaea	Crenarchaeota	0	1	8e-11	0.953488
127	Pyrobaculum_islandicum_DSM_4184	Query= chromosome_circular_second_4	CAATCGCGTCCATAACCGCCCGCCAGTCCTCGTCGCAC	(38 letters)	>gb|CP001014.1| Thermoproteus neutrophilus V24Sta, complete genome	Archaea	Crenarchaeota	0	0.947368	4e-09	0.972222
128	Sulfolobus_acidocaldarius_DSM_639	Query= chromosome_circular_first_42	AAAGTCTATTTTTATTTTATCTTTATCTATCAGC	(34 letters)	>gb|AF028262.1|AF028262 Hordeum chilense RAPD marker IAS-pHc6-4	Eukaryota		0	0.764706	1e-05	1
129	Sulfolobus_islandicus_L.D.8.5	Query= chromosome_circular_second_1	AAATATGTGAAGACGAAGCAATTGCAAGGGTAATATACACTAA	(43 letters)	>gb|CP001399.1| Sulfolobus islandicus L.S.2.15, complete genome	Archaea	Crenarchaeota	0	1	1e-15	1
130	Sulfolobus_islandicus_L.D.8.5	Query= chromosome_circular_second_1	AAATATGTGAAGACGAAGCAATTGCAAGGGTAATATACACTAA	(43 letters)	>gb|CP001404.1| Sulfolobus islandicus Y.N.15.51, complete genome	Archaea	Crenarchaeota	0	1	3e-13	0.976744
131	Sulfolobus_islandicus_L.D.8.5	Query= chromosome_circular_second_1	AAATATGTGAAGACGAAGCAATTGCAAGGGTAATATACACTAA	(43 letters)	>gb|CP001403.1| Sulfolobus islandicus Y.G.57.14, complete genome	Archaea	Crenarchaeota	0	1	3e-13	0.976744
132	Sulfolobus_islandicus_L.D.8.5	Query= chromosome_circular_second_62	TACGCTTTCATGAATTAATGAACCTTGTAGTGTTGA	(36 letters)	>gb|CP001399.1| Sulfolobus islandicus L.S.2.15, complete genome	Archaea	Crenarchaeota	0	1	2e-11	1
133	Sulfolobus_islandicus_L.D.8.5	Query= chromosome_circular_second_69	TCGTTCCGTTACGACGAATGGAGCCATCCCTTATTCGTGGA	(41 letters)	>gb|AF440571.2| Sulfolobus islandicus filamentous virus, partial genome	Virus		0	0.926829	3e-10	0.973684
134	Sulfolobus_islandicus_L.D.8.5	Query= chromosome_circular_second_95	TCAGGATCTTCTACCTTCCCTTCTTTATTTTTCACGCAT	(39 letters)	>gb|CP001399.1| Sulfolobus islandicus L.S.2.15, complete genome	Archaea	Crenarchaeota	0	1	7e-11	0.974359
135	Sulfolobus_islandicus_L.D.8.5	Query= chromosome_circular_third_7	AATCTTGACAATTCCGTATACGGTGGCGTTTTCTTGACGA	(40 letters)	>gb|CP001399.1| Sulfolobus islandicus L.S.2.15, complete genome	Archaea	Crenarchaeota	0	0.675	5e-06	1
136	Sulfolobus_islandicus_L.D.8.5	Query= chromosome_circular_third_9	GTGATAGACATCGAGGGGTTACTCGGGCTCTCTCACGAA	(39 letters)	>gb|CP001399.1| Sulfolobus islandicus L.S.2.15, complete genome	Archaea	Crenarchaeota	0	1	4e-06	0.923077
137	Sulfolobus_islandicus_L.D.8.5	Query= chromosome_circular_third_99	AATCTTGACAATTCCGTATACGGTGGCGTTTTCTTGACGA	(40 letters)	>gb|CP001399.1| Sulfolobus islandicus L.S.2.15, complete genome	Archaea	Crenarchaeota	0	0.675	5e-06	1
138	Sulfolobus_islandicus_L.S.2.15	Query= chromosome_circular_fourth_16	TGTTCTATCAGCGTCGTCAAGAAAACGCCACCGTATACGG	(40 letters)	>gb|CP001731.1| Sulfolobus islandicus L.D.8.5, complete genome	Archaea	Crenarchaeota	0	0.675	5e-06	1
139	Sulfolobus_islandicus_L.S.2.15	Query= chromosome_circular_fourth_61	TAATTCGCTTATTAGACAAAATGCACTATTGAAACTAAAAA	(41 letters)	>gb|CP002426.1| Sulfolobus islandicus HVE10/4, complete genome	Archaea	Crenarchaeota	0	0.731707	1e-05	0.966667
140	Sulfolobus_islandicus_L.S.2.15	Query= chromosome_circular_fourth_61	TAATTCGCTTATTAGACAAAATGCACTATTGAAACTAAAAA	(41 letters)	>gb|CP002425.1| Sulfolobus islandicus REY15A, complete genome	Archaea	Crenarchaeota	0	0.731707	1e-05	0.966667
141	Sulfolobus_islandicus_L.S.2.15	Query= chromosome_circular_third_1	AAATATGTGAAGACGAAGCAATTGCAAGGGTAATATACACTAA	(43 letters)	>gb|CP001731.1| Sulfolobus islandicus L.D.8.5, complete genome	Archaea	Crenarchaeota	0	1	1e-15	1
142	Sulfolobus_islandicus_L.S.2.15	Query= chromosome_circular_third_1	AAATATGTGAAGACGAAGCAATTGCAAGGGTAATATACACTAA	(43 letters)	>gb|CP001404.1| Sulfolobus islandicus Y.N.15.51, complete genome	Archaea	Crenarchaeota	0	1	3e-13	0.976744
143	Sulfolobus_islandicus_L.S.2.15	Query= chromosome_circular_third_1	AAATATGTGAAGACGAAGCAATTGCAAGGGTAATATACACTAA	(43 letters)	>gb|CP001403.1| Sulfolobus islandicus Y.G.57.14, complete genome	Archaea	Crenarchaeota	0	1	3e-13	0.976744
144	Sulfolobus_islandicus_L.S.2.15	Query= chromosome_circular_third_12	ACTGCTTTTGCTTTTTCTTGGTGAGAAGTACAGATGCTCATG	(42 letters)	>gb|CP001731.1| Sulfolobus islandicus L.D.8.5, complete genome	Archaea	Crenarchaeota	0	1	6e-15	1
145	Sulfolobus_islandicus_L.S.2.15	Query= chromosome_circular_third_18	AACGCTATGATCACTAGTGCTATAACTATCCAAACCCATAC	(41 letters)	>gb|AY569307.1| Sulfolobus turreted icosahedral virus, complete genome	Virus		0	0.853659	2e-08	0.971429
146	Sulfolobus_islandicus_L.S.2.15	Query= chromosome_circular_third_31	TAGGTTAAGTTGTCCTTACTCGTCACATTGGTCTAAGAAGAATA	(44 letters)	>gb|CP001403.1| Sulfolobus islandicus Y.G.57.14, complete genome	Archaea	Crenarchaeota	0	0.954545	1e-12	0.97619
147	Sulfolobus_islandicus_L.S.2.15	Query= chromosome_circular_third_48	ATTTGTTGATTTGCAGTTGCAATAAATCCAGCGATATAAATT	(42 letters)	>emb|AJ344259.1| Sulfolobus virus SIRV-2 genomic DNA	Virus		0	1	7e-08	0.928571
148	Sulfolobus_islandicus_L.S.2.15	Query= chromosome_circular_third_58	CCGTAGCTGTGTTCAGCTTTGCGTTATCCAAACTGTTCA	(39 letters)	>gb|CP001404.1| Sulfolobus islandicus Y.N.15.51, complete genome	Archaea	Crenarchaeota	0	1	2e-08	0.948718
149	Sulfolobus_islandicus_L.S.2.15	Query= chromosome_circular_third_58	CCGTAGCTGTGTTCAGCTTTGCGTTATCCAAACTGTTCA	(39 letters)	>gb|CP001403.1| Sulfolobus islandicus Y.G.57.14, complete genome	Archaea	Crenarchaeota	0	1	2e-08	0.948718
150	Sulfolobus_islandicus_L.S.2.15	Query= chromosome_circular_third_65	TATAAAACATAATAATTAGATCTGCTTGTTTGTAGACAAT	(40 letters)	>gb|AY569307.1| Sulfolobus turreted icosahedral virus, complete genome	Virus		0	0.9	1e-06	0.944444
151	Sulfolobus_islandicus_L.S.2.15	Query= chromosome_circular_third_75	AGCGTAAATTATCCACCTATAGGAGAATGTTCGATAGATA	(40 letters)	>gb|CP001404.1| Sulfolobus islandicus Y.N.15.51, complete genome	Archaea	Crenarchaeota	0	0.975	3e-13	1
152	Sulfolobus_islandicus_L.S.2.15	Query= chromosome_circular_third_80	TAATTTATACGCCAGTACGCGGCAGATCTACGAATATCGTG	(41 letters)	>gb|AY569307.1| Sulfolobus turreted icosahedral virus, complete genome	Virus		0	0.926829	3e-10	0.973684
153	Sulfolobus_islandicus_L.S.2.15	Query= chromosome_circular_third_98	TATGTAATCGTGGGTAATTACACTAGTAGAATTCGATTG	(39 letters)	>gb|CP001732.1| Sulfolobus islandicus L.D.8.5 plasmid pLD8501, complete sequence	Archaea	Crenarchaeota	1	0.974359	1e-12	1
154	Sulfolobus_islandicus_L.S.2.15	Query= chromosome_circular_third_98	TATGTAATCGTGGGTAATTACACTAGTAGAATTCGATTG	(39 letters)	>gb|CP001731.1| Sulfolobus islandicus L.D.8.5, complete genome	Archaea	Crenarchaeota	0	0.974359	1e-12	1
155	Sulfolobus_islandicus_M.14.25	Query= chromosome_circular_first_2	TTTTTCGCTAAAGTGAGTAAATCTAGGTAATGCTTCGA	(38 letters)	>gb|CP001402.1| Sulfolobus islandicus M.16.4, complete genome	Archaea	Crenarchaeota	0	1	3e-10	0.973684
156	Sulfolobus_islandicus_M.14.25	Query= chromosome_circular_first_27	TTGATATCTAGGGCGGGCGTTAAATTCGTAGAGGCGG	(37 letters)	>gb|CP001401.1| Sulfolobus islandicus M.16.27, complete genome	Archaea	Crenarchaeota	0	0.837838	2e-08	1
157	Sulfolobus_islandicus_M.14.25	Query= chromosome_circular_first_33	GAGGTTGGACGGCTAACGAATATCCCGCATTAGGCGGAT	(39 letters)	>gb|CP001399.1| Sulfolobus islandicus L.S.2.15, complete genome	Archaea	Crenarchaeota	0	0.74359	3e-07	1
158	Sulfolobus_islandicus_M.14.25	Query= chromosome_circular_first_39	AACATGCTCAAAGCAAGTGATGGGATGATTACTAACCTAC	(40 letters)	>gb|CP001401.1| Sulfolobus islandicus M.16.27, complete genome	Archaea	Crenarchaeota	0	1	2e-11	0.975
159	Sulfolobus_islandicus_M.14.25	Query= chromosome_circular_second_18	TCCAGAACTTGTTGCACTAAAAGTAAATATGTCTATAAA	(39 letters)	>gb|CP001402.1| Sulfolobus islandicus M.16.4, complete genome	Archaea	Crenarchaeota	0	0.923077	1e-06	0.944444
160	Sulfolobus_islandicus_M.14.25	Query= chromosome_circular_third_1	ACACAATCGGCATCTACGCAAAATAACGTACTGGGGACAT	(40 letters)	>gb|CP001402.1| Sulfolobus islandicus M.16.4, complete genome	Archaea	Crenarchaeota	0	1	5e-09	0.95
161	Sulfolobus_islandicus_M.14.25	Query= chromosome_circular_third_18	TTAGATAAAGATATAACGTTGATCCGCTTCCAGTGATT	(38 letters)	>gb|CP001402.1| Sulfolobus islandicus M.16.4, complete genome	Archaea	Crenarchaeota	0	0.894737	3e-10	1
162	Sulfolobus_islandicus_M.14.25	Query= chromosome_circular_third_23	CTTACTGCAGATACATAGGGCTTCCTTATCCTATCTTAACA	(41 letters)	>gb|CP001800.1| Sulfolobus solfataricus 98/2, complete genome	Archaea	Crenarchaeota	0	1	5e-12	0.97561
163	Sulfolobus_islandicus_M.14.25	Query= chromosome_circular_third_23	CTTACTGCAGATACATAGGGCTTCCTTATCCTATCTTAACA	(41 letters)	>gb|CP001401.1| Sulfolobus islandicus M.16.27, complete genome	Archaea	Crenarchaeota	0	1	1e-09	0.95122
164	Sulfolobus_islandicus_M.14.25	Query= chromosome_circular_third_36	AAATTAATCCCACCTTCTCTTCCTAGAGCTATAGGATCT	(39 letters)	>gb|CP001731.1| Sulfolobus islandicus L.D.8.5, complete genome	Archaea	Crenarchaeota	0	1	3e-13	1
165	Sulfolobus_islandicus_M.14.25	Query= chromosome_circular_third_44	ATTGGCACTGAGGGCTATTTTGGATGAAGAATTCAATAT	(39 letters)	>gb|CP001402.1| Sulfolobus islandicus M.16.4, complete genome	Archaea	Crenarchaeota	0	1	3e-13	1
166	Sulfolobus_islandicus_M.14.25	Query= chromosome_circular_third_84	CTTTCCCGTCTCTAAGGTAACGATATTCCGGGACAATGTA	(40 letters)	>gb|AY423772.1| Sulfolobus spindle-shaped virus Kamchatka-1, complete genome	Virus		0	1	2e-11	0.975
167	Sulfolobus_islandicus_M.16.27	Query= chromosome_circular_first_10	TTTGTTGGGTGTTCGTCGTTGTCCCGGCATTGAGGTTTA	(39 letters)	>gb|CP001402.1| Sulfolobus islandicus M.16.4, complete genome	Archaea	Crenarchaeota	0	1	7e-11	0.974359
168	Sulfolobus_islandicus_M.16.27	Query= chromosome_circular_first_42	TGATTCTCATCTATCTCCTCCTCCAATTCCGCGAGGAC	(38 letters)	>gb|FJ870916.1| Sulfolobus spindle-shaped virus 7, complete genome	Virus		0	1	3e-10	0.973684
169	Sulfolobus_islandicus_M.16.27	Query= chromosome_circular_first_72	AACATGCTCAAAGCAAGTGATGGGACGATTACTAACCTAC	(40 letters)	>gb|CP001400.1| Sulfolobus islandicus M.14.25, complete genome	Archaea	Crenarchaeota	0	1	2e-11	0.975
170	Sulfolobus_islandicus_M.16.27	Query= chromosome_circular_second_11	CCGAGGCATCATTGATATCTAGGGCGGGCGTTAAATTCGTAG	(42 letters)	>gb|CP001400.1| Sulfolobus islandicus M.14.25, complete genome	Archaea	Crenarchaeota	0	0.738095	2e-08	1
171	Sulfolobus_islandicus_M.16.27	Query= chromosome_circular_second_13	ACGCGGATTAATAGATTCTGCATATGCGACGTTAGAACAAG	(41 letters)	>gb|AY423772.1| Sulfolobus spindle-shaped virus Kamchatka-1, complete genome	Virus		0	1	5e-12	0.97561
172	Sulfolobus_islandicus_M.16.27	Query= chromosome_circular_second_35	TAGGGTTCTTCTTCAATTGGGTGAGGGAAGAGAGGATATG	(40 letters)	>gb|CP001400.1| Sulfolobus islandicus M.14.25, complete genome	Archaea	Crenarchaeota	0	1	8e-14	1
173	Sulfolobus_islandicus_M.16.27	Query= chromosome_circular_second_35	TAGGGTTCTTCTTCAATTGGGTGAGGGAAGAGAGGATATG	(40 letters)	>gb|CP001403.1| Sulfolobus islandicus Y.G.57.14, complete genome	Archaea	Crenarchaeota	0	0.8	5e-09	1
174	Sulfolobus_islandicus_M.16.27	Query= chromosome_circular_second_94	TGAATGCAACAGTAAAGGTTAAATTTGCAACAGTGTAAAAGT	(42 letters)	>gb|CP001404.1| Sulfolobus islandicus Y.N.15.51, complete genome	Archaea	Crenarchaeota	0	1	5e-15	1
175	Sulfolobus_islandicus_M.16.27	Query= chromosome_circular_second_94	TGAATGCAACAGTAAAGGTTAAATTTGCAACAGTGTAAAAGT	(42 letters)	>gb|CP001399.1| Sulfolobus islandicus L.S.2.15, complete genome	Archaea	Crenarchaeota	0	1	5e-15	1
176	Sulfolobus_islandicus_M.16.27	Query= chromosome_circular_second_94	TGAATGCAACAGTAAAGGTTAAATTTGCAACAGTGTAAAAGT	(42 letters)	>gb|CP002425.1| Sulfolobus islandicus REY15A, complete genome	Archaea	Crenarchaeota	0	1	1e-12	0.97619
177	Sulfolobus_islandicus_M.16.27	Query= chromosome_circular_third_11	ACCTAGTGGTAATGGGGGATTCGCGTTAAACGTCACCTT	(39 letters)	>gb|CP001400.1| Sulfolobus islandicus M.14.25, complete genome	Archaea	Crenarchaeota	0	1	3e-13	1
178	Sulfolobus_islandicus_M.16.27	Query= chromosome_circular_third_56	TCAAAAATTTGTTCTTGACAGGTCAGAAAAGGACTGGTAAG	(41 letters)	>gb|CP001402.1| Sulfolobus islandicus M.16.4, complete genome	Archaea	Crenarchaeota	0	1	2e-14	1
179	Sulfolobus_islandicus_M.16.27	Query= chromosome_circular_third_61	AAGCCCTATTTAGGGGGTAAACCCCCTAAAACCCCACGT	(39 letters)	>gb|CP001403.1| Sulfolobus islandicus Y.G.57.14, complete genome	Archaea	Crenarchaeota	0	0.897436	2e-08	0.971429
180	Sulfolobus_islandicus_M.16.4	Query= chromosome_circular_first_15	ATCCAGAACTTGTTGCATTGAAAGTAAATATGTCTATGAA	(40 letters)	>gb|CP001400.1| Sulfolobus islandicus M.14.25, complete genome	Archaea	Crenarchaeota	0	0.9	1e-06	0.944444
181	Sulfolobus_islandicus_M.16.4	Query= chromosome_circular_first_61	AATCACTGGAAGCGGATCAACGTTATATCTTTATTTGA	(38 letters)	>gb|CP001400.1| Sulfolobus islandicus M.14.25, complete genome	Archaea	Crenarchaeota	0	0.894737	3e-10	1
182	Sulfolobus_islandicus_M.16.4	Query= chromosome_circular_first_77	ATTTTGACATGTAGATATGTTCCGTACTTTTTACTACCCG	(40 letters)	>gb|CP001400.1| Sulfolobus islandicus M.14.25, complete genome	Archaea	Crenarchaeota	0	1	8e-14	1
183	Sulfolobus_islandicus_M.16.4	Query= chromosome_circular_first_77	ATTTTGACATGTAGATATGTTCCGTACTTTTTACTACCCG	(40 letters)	>gb|AY423772.1| Sulfolobus spindle-shaped virus Kamchatka-1, complete genome	Virus		0	1	8e-14	1
184	Sulfolobus_islandicus_M.16.4	Query= chromosome_circular_first_78	GATAAATATTCACCGCCACCGCCTCCGCCACCACCACCT	(39 letters)	>gb|AE014298.4| Drosophila melanogaster chromosome X, complete sequence	Eukaryota		0	0.74359	3e-07	1
185	Sulfolobus_islandicus_M.16.4	Query= chromosome_circular_first_78	GATAAATATTCACCGCCACCGCCTCCGCCACCACCACCT	(39 letters)	>ref|XM_001604781.1| PREDICTED: Nasonia vitripennis similar to CG32705-PA (LOC100121238),	Eukaryota		0	0.74359	3e-07	1
186	Sulfolobus_islandicus_M.16.4	Query= chromosome_circular_first_78	GATAAATATTCACCGCCACCGCCTCCGCCACCACCACCT	(39 letters)	>ref|XM_001694167.1| Chlamydomonas reinhardtii predicted protein (CHLREDRAFT_14724) mRNA,	Eukaryota		0	0.717949	1e-06	1
187	Sulfolobus_islandicus_M.16.4	Query= chromosome_circular_first_78	GATAAATATTCACCGCCACCGCCTCCGCCACCACCACCT	(39 letters)	>ref|XM_001561612.1| Leishmania braziliensis MHOM/BR/75/M2904 hypothetical protein	Eukaryota		0	0.717949	1e-06	1
188	Sulfolobus_islandicus_M.16.4	Query= chromosome_circular_first_78	GATAAATATTCACCGCCACCGCCTCCGCCACCACCACCT	(39 letters)	>gb|AY859334.1| Pseudomonas viridiflava strain RT207.1b AvrF (avrF) and HrpW (hrpW)	Bacteria	Gammaproteobacteria	0	0.692308	4e-06	1
189	Sulfolobus_islandicus_M.16.4	Query= chromosome_circular_first_78	GATAAATATTCACCGCCACCGCCTCCGCCACCACCACCT	(39 letters)	>gb|AY859281.1| Pseudomonas viridiflava strain DUD2.5a AvrF (avrF) and HrpW (hrpW)	Bacteria	Gammaproteobacteria	0	0.692308	4e-06	1
190	Sulfolobus_islandicus_M.16.4	Query= chromosome_circular_first_78	GATAAATATTCACCGCCACCGCCTCCGCCACCACCACCT	(39 letters)	>emb|AL031366.1| Drosophila melanogaster cosmid clone 100G7	Eukaryota		0	0.74359	3e-07	1
191	Sulfolobus_islandicus_M.16.4	Query= chromosome_circular_first_78	GATAAATATTCACCGCCACCGCCTCCGCCACCACCACCT	(39 letters)	>gb|AC104148.5| Drosophila melanogaster X BAC RP98-34O3 (Roswell Park Cancer Institute	Eukaryota		0	0.74359	3e-07	1
192	Sulfolobus_islandicus_M.16.4	Query= chromosome_circular_first_78	GATAAATATTCACCGCCACCGCCTCCGCCACCACCACCT	(39 letters)	>gb|AC098575.6| Drosophila melanogaster X BAC RP98-3D13 (Roswell Park Cancer Institute	Eukaryota		0	0.74359	3e-07	1
193	Sulfolobus_islandicus_M.16.4	Query= chromosome_circular_first_78	GATAAATATTCACCGCCACCGCCTCCGCCACCACCACCT	(39 letters)	>emb|FR798977.1| Leishmania braziliensis MHOM/BR/75/M2904 complete genome, chromosome 3	Eukaryota		0	0.717949	8e-07	1
194	Sulfolobus_islandicus_M.16.4	Query= chromosome_circular_first_78	GATAAATATTCACCGCCACCGCCTCCGCCACCACCACCT	(39 letters)	>ref|NM_130680.3| Drosophila melanogaster CG3588 (CG3588), transcript variant E, mRNA	Eukaryota		0	0.74359	3e-07	1
195	Sulfolobus_islandicus_M.16.4	Query= chromosome_circular_second_22	TATTCTGTCTCTCAAGATTCAAGATTTGCAAAACACTTA	(39 letters)	>gb|FJ870915.1| Sulfolobus spindle-shaped virus 6, complete genome	Virus		0	0.948718	3e-07	0.945946
196	Sulfolobus_islandicus_Y.G.57.14	Query= chromosome_circular_first_1	CAATTGCGTCAATGAGTTTATTTAAATCGTCAGCAATTAA	(40 letters)	>gb|CP001404.1| Sulfolobus islandicus Y.N.15.51, complete genome	Archaea	Crenarchaeota	0	1	8e-14	1
197	Sulfolobus_islandicus_Y.G.57.14	Query= chromosome_circular_first_2	AAAATAACAAATTTCAAAGAAGGTAAAGTGAAAAGTGAC	(39 letters)	>gb|CP001404.1| Sulfolobus islandicus Y.N.15.51, complete genome	Archaea	Crenarchaeota	0	1	3e-13	1
198	Sulfolobus_islandicus_Y.N.15.51	Query= chromosome_circular_second_3	TCGATTTTTTGCCAAGGGTCTTATGTTACATTCATGTTACA	(41 letters)	>gb|AY569307.1| Sulfolobus turreted icosahedral virus, complete genome	Virus		0	1	5e-12	0.97561
199	Sulfolobus_islandicus_Y.N.15.51	Query= chromosome_circular_third_3	CGTCTTTTCTGAGTAGCGTAGGATGTTCTTTTTTTATCCAT	(41 letters)	>gb|GU080336.1| Sulfolobus turreted icosahedral virus 2, complete genome	Virus		0	0.682927	1e-06	1
200	Sulfolobus_islandicus_Y.N.15.51	Query= chromosome_circular_third_64	GTCACTTTTCACTTTACCTTCTTTGAAATTTGTTATTTT	(39 letters)	>gb|CP001403.1| Sulfolobus islandicus Y.G.57.14, complete genome	Archaea	Crenarchaeota	0	1	3e-13	1
201	Sulfolobus_islandicus_Y.N.15.51	Query= chromosome_circular_third_65	TTAATTGCTGACGATTTAAATAAACTCATTGACGCAATTG	(40 letters)	>gb|CP001403.1| Sulfolobus islandicus Y.G.57.14, complete genome	Archaea	Crenarchaeota	0	1	8e-14	1
202	Sulfolobus_solfataricus_P2	Query= chromosome_circular_eighth_11	CATCACGCAGAATAATGGTTCAGGTAACTTTTTAAGG	(37 letters)	>gb|CP002426.1| Sulfolobus islandicus HVE10/4, complete genome	Archaea	Crenarchaeota	0	1	3e-12	1
203	Sulfolobus_solfataricus_P2	Query= chromosome_circular_eighth_11	CATCACGCAGAATAATGGTTCAGGTAACTTTTTAAGG	(37 letters)	>gb|CP002425.1| Sulfolobus islandicus REY15A, complete genome	Archaea	Crenarchaeota	0	1	3e-12	1
204	Sulfolobus_solfataricus_P2	Query= chromosome_circular_eighth_11	CATCACGCAGAATAATGGTTCAGGTAACTTTTTAAGG	(37 letters)	>gb|CP001731.1| Sulfolobus islandicus L.D.8.5, complete genome	Archaea	Crenarchaeota	0	1	4e-12	1
205	Sulfolobus_solfataricus_P2	Query= chromosome_circular_eighth_11	CATCACGCAGAATAATGGTTCAGGTAACTTTTTAAGG	(37 letters)	>gb|CP001402.1| Sulfolobus islandicus M.16.4, complete genome	Archaea	Crenarchaeota	0	1	4e-12	1
206	Sulfolobus_solfataricus_P2	Query= chromosome_circular_eighth_11	CATCACGCAGAATAATGGTTCAGGTAACTTTTTAAGG	(37 letters)	>gb|CP001401.1| Sulfolobus islandicus M.16.27, complete genome	Archaea	Crenarchaeota	0	1	4e-12	1
207	Sulfolobus_solfataricus_P2	Query= chromosome_circular_eighth_11	CATCACGCAGAATAATGGTTCAGGTAACTTTTTAAGG	(37 letters)	>gb|CP001404.1| Sulfolobus islandicus Y.N.15.51, complete genome	Archaea	Crenarchaeota	0	1	4e-12	1
208	Sulfolobus_solfataricus_P2	Query= chromosome_circular_eighth_11	CATCACGCAGAATAATGGTTCAGGTAACTTTTTAAGG	(37 letters)	>gb|CP001403.1| Sulfolobus islandicus Y.G.57.14, complete genome	Archaea	Crenarchaeota	0	1	4e-12	1
209	Sulfolobus_solfataricus_P2	Query= chromosome_circular_eighth_11	CATCACGCAGAATAATGGTTCAGGTAACTTTTTAAGG	(37 letters)	>gb|CP001400.1| Sulfolobus islandicus M.14.25, complete genome	Archaea	Crenarchaeota	0	1	4e-12	1
210	Sulfolobus_solfataricus_P2	Query= chromosome_circular_eighth_11	CATCACGCAGAATAATGGTTCAGGTAACTTTTTAAGG	(37 letters)	>gb|CP001399.1| Sulfolobus islandicus L.S.2.15, complete genome	Archaea	Crenarchaeota	0	1	4e-12	1
211	Sulfolobus_solfataricus_P2	Query= chromosome_circular_eighth_22	CCTAATATCCTCGGGTACTTATAGAACCCTCCTTCTGGTC	(40 letters)	>gb|CP001402.1| Sulfolobus islandicus M.16.4, complete genome	Archaea	Crenarchaeota	0	1	1e-06	0.925
212	Sulfolobus_solfataricus_P2	Query= chromosome_circular_eighth_22	CCTAATATCCTCGGGTACTTATAGAACCCTCCTTCTGGTC	(40 letters)	>emb|AJ010405.1| Sulfolobus sp. NOB8H2 conjugative plasmid pNOB8	Archaea	Crenarchaeota	1	1	1e-06	0.925
213	Sulfolobus_solfataricus_P2	Query= chromosome_circular_eighth_8	ATGTTCTTTTTCCAGAACTGTAACTATAATTTTGTTGATA	(40 letters)	>emb|AJ748296.1| Sulfolobus islandicus rudivirus 1 variant XX, complete genome	Virus		0	1	4e-09	0.95
214	Sulfolobus_solfataricus_P2	Query= chromosome_circular_eighth_8	ATGTTCTTTTTCCAGAACTGTAACTATAATTTTGTTGATA	(40 letters)	>emb|AJ344259.1| Sulfolobus virus SIRV-2 genomic DNA	Virus		0	1	4e-09	0.95
215	Sulfolobus_solfataricus_P2	Query= chromosome_circular_fifth_10	ATTCCAACGGCACTTCTTATTCTTTCACAGTTACGGGCT	(39 letters)	>emb|AJ888457.1| Acidianus two-tailed virus, complete viral genome	Virus		0	1	3e-13	1
216	Sulfolobus_solfataricus_P2	Query= chromosome_circular_fifth_20	TCACGTTTGCCGTACTCCACCAAAGATATGTATTGAAA	(38 letters)	>emb|AJ888457.1| Acidianus two-tailed virus, complete viral genome	Virus		0	0.921053	4e-06	0.942857
217	Sulfolobus_solfataricus_P2	Query= chromosome_circular_fifth_29	AAAAGCCAATCCCAAGATACATCATCGCAGAAATATTCA	(39 letters)	>emb|AJ888457.1| Acidianus two-tailed virus, complete viral genome	Virus		0	1	3e-13	1
218	Sulfolobus_solfataricus_P2	Query= chromosome_circular_fifth_30	TTTTGATAACTAGATGTGGAACCGAAGTTTACTACTAGTT	(40 letters)	>emb|AJ888457.1| Acidianus two-tailed virus, complete viral genome	Virus		0	1	7e-14	1
219	Sulfolobus_solfataricus_P2	Query= chromosome_circular_fifth_32	AAAGAAGCGATCAAAAAGCTGGATAAGGAGTTGAAGCAG	(39 letters)	>emb|AJ888457.1| Acidianus two-tailed virus, complete viral genome	Virus		0	1	7e-11	0.974359
220	Sulfolobus_solfataricus_P2	Query= chromosome_circular_fifth_33	GGTTTCTCTCTTGTCGCCTCTGCCAGTGCATCATCTAG	(38 letters)	>emb|AJ888457.1| Acidianus two-tailed virus, complete viral genome	Virus		0	1	1e-12	1
221	Sulfolobus_solfataricus_P2	Query= chromosome_circular_fifth_33	GGTTTCTCTCTTGTCGCCTCTGCCAGTGCATCATCTAG	(38 letters)	>gb|CP000682.1| Metallosphaera sedula DSM 5348, complete genome	Archaea	Crenarchaeota	0	0.947368	4e-09	0.972222
222	Sulfolobus_solfataricus_P2	Query= chromosome_circular_fifth_34	TCTTGTGTGGTGTTAACGATCTCGAATCCTGGGGGTAG	(38 letters)	>emb|AJ888457.1| Acidianus two-tailed virus, complete viral genome	Virus		0	0.921053	2e-08	0.971429
223	Sulfolobus_solfataricus_P2	Query= chromosome_circular_fifth_37	CTCACTATGTTTGCTGTCGAGAAGTTGAATAAGCAGT	(37 letters)	>gb|CP001405.1| Sulfolobus islandicus Y.N.15.51 plasmid pYN01, complete sequence	Archaea	Crenarchaeota	1	1	4e-12	1
224	Sulfolobus_solfataricus_P2	Query= chromosome_circular_fifth_37	CTCACTATGTTTGCTGTCGAGAAGTTGAATAAGCAGT	(37 letters)	>gb|CP001404.1| Sulfolobus islandicus Y.N.15.51, complete genome	Archaea	Crenarchaeota	0	1	4e-12	1
225	Sulfolobus_solfataricus_P2	Query= chromosome_circular_fifth_37	CTCACTATGTTTGCTGTCGAGAAGTTGAATAAGCAGT	(37 letters)	>gb|CP001403.1| Sulfolobus islandicus Y.G.57.14, complete genome	Archaea	Crenarchaeota	0	1	1e-09	0.972973
226	Sulfolobus_solfataricus_P2	Query= chromosome_circular_fifth_44	AACTCCTTTGCAATCCTATATCTAGTGTAGCCGTCTAA	(38 letters)	>gb|CP001732.1| Sulfolobus islandicus L.D.8.5 plasmid pLD8501, complete sequence	Archaea	Crenarchaeota	1	1	1e-12	1
227	Sulfolobus_solfataricus_P2	Query= chromosome_circular_fifth_9	CTTGAAATTACAGAAAAAATAACATTCATTTACCCTGTG	(39 letters)	>emb|AJ888457.1| Acidianus two-tailed virus, complete viral genome	Virus		0	0.948718	4e-12	1
228	Sulfolobus_solfataricus_P2	Query= chromosome_circular_fourth_20	ACAAACAGTGTGTGTTACATTATCCTTCGATTACAACGAA	(40 letters)	>gb|EU545650.1| Acidianus filamentous virus 9, complete genome	Virus		0	0.975	2e-08	0.948718
229	Sulfolobus_solfataricus_P2	Query= chromosome_circular_fourth_20	ACAAACAGTGTGTGTTACATTATCCTTCGATTACAACGAA	(40 letters)	>emb|AM087121.2| Acidianus filamentous virus 6, partial viral genome	Virus		0	0.975	4e-06	0.923077
230	Sulfolobus_solfataricus_P2	Query= chromosome_circular_ninth_18	TTGAACACGTGATATAGAACCAGTTGTTCTAATACGTT	(38 letters)	>gb|CP001405.1| Sulfolobus islandicus Y.N.15.51 plasmid pYN01, complete sequence	Archaea	Crenarchaeota	1	1	1e-12	1
231	Sulfolobus_solfataricus_P2	Query= chromosome_circular_ninth_18	TTGAACACGTGATATAGAACCAGTTGTTCTAATACGTT	(38 letters)	>gb|CP001403.1| Sulfolobus islandicus Y.G.57.14, complete genome	Archaea	Crenarchaeota	0	1	1e-12	1
232	Sulfolobus_solfataricus_P2	Query= chromosome_circular_ninth_2	AAAGCGGTTGTTTTCCAGTTCCAGAAACTGGAATTCTTAT	(40 letters)	>emb|AJ748296.1| Sulfolobus islandicus rudivirus 1 variant XX, complete genome	Virus		0	0.775	2e-08	1
233	Sulfolobus_solfataricus_P2	Query= chromosome_circular_ninth_2	AAAGCGGTTGTTTTCCAGTTCCAGAAACTGGAATTCTTAT	(40 letters)	>emb|AJ414696.1| Sulfolobus virus SIRV-1 complete viral genome	Virus		0	0.775	2e-08	1
234	Sulfolobus_solfataricus_P2	Query= chromosome_circular_ninth_2	AAAGCGGTTGTTTTCCAGTTCCAGAAACTGGAATTCTTAT	(40 letters)	>emb|AJ344259.1| Sulfolobus virus SIRV-2 genomic DNA	Virus		0	0.775	2e-08	1
235	Sulfolobus_solfataricus_P2	Query= chromosome_circular_ninth_2	AAAGCGGTTGTTTTCCAGTTCCAGAAACTGGAATTCTTAT	(40 letters)	>emb|AJ306729.1| Sulfolobus virus SIRV-2 hjc gene for holliday junction resolvase	Virus		0	0.775	2e-08	1
236	Sulfolobus_solfataricus_P2	Query= chromosome_circular_ninth_2	AAAGCGGTTGTTTTCCAGTTCCAGAAACTGGAATTCTTAT	(40 letters)	>emb|AJ306728.1| Sulfolobus virus SIRV-1 hjc gene for holliday junction resolvase	Virus		0	0.775	2e-08	1
237	Sulfolobus_solfataricus_P2	Query= chromosome_circular_ninth_30	GGATATCCAGCAATTGCAACAGGTGGGTCGGGGATATCATTGC	(43 letters)	>gb|CP001731.1| Sulfolobus islandicus L.D.8.5, complete genome	Archaea	Crenarchaeota	0	0.883721	8e-08	0.947368
238	Sulfolobus_solfataricus_P2	Query= chromosome_circular_ninth_54	TTGTCTGTCGGTGAAGCAGTAGTATTTCTAAGAGGCCGTCC	(41 letters)	>emb|AJ010405.1| Sulfolobus sp. NOB8H2 conjugative plasmid pNOB8	Archaea	Crenarchaeota	1	0.926829	8e-08	0.947368
239	Sulfolobus_solfataricus_P2	Query= chromosome_circular_ninth_56	GTAAGAATAATTTTACAAAATCTTAGTAATTATATAGTTTATAT	(44 letters)	>emb|FM164764.1| Stygiolobus rod-shaped virus	Virus		0	1	1e-06	0.909091
240	Sulfolobus_solfataricus_P2	Query= chromosome_circular_ninth_57	CCTCGCTTTAACCGAGGTGTCTCGGTGACGCTTGCTCCGT	(40 letters)	>gb|CP001800.1| Sulfolobus solfataricus 98/2, complete genome	Archaea	Crenarchaeota	0	1	5e-09	0.95
241	Sulfolobus_solfataricus_P2	Query= chromosome_circular_ninth_8	TTAGCATGCGAAACAAATGAAGAATTCAGAAGAGAGTTAG	(40 letters)	>gb|AY569307.1| Sulfolobus turreted icosahedral virus, complete genome	Virus		0	0.675	4e-06	1
242	Sulfolobus_solfataricus_P2	Query= chromosome_circular_second_28	CTCGCTAACGTTCAAATCTTTCAATAATTTTTGCACGT	(38 letters)	>emb|AJ888457.1| Acidianus two-tailed virus, complete viral genome	Virus		0	1	1e-12	1
243	Sulfolobus_solfataricus_P2	Query= chromosome_circular_second_30	ATCAAATTTGCGGAAGAGCAGGAAGACCGGGATATGAC	(38 letters)	>emb|AM087121.2| Acidianus filamentous virus 6, partial viral genome	Virus		0	0.947368	4e-09	0.972222
244	Sulfolobus_solfataricus_P2	Query= chromosome_circular_second_30	ATCAAATTTGCGGAAGAGCAGGAAGACCGGGATATGAC	(38 letters)	>emb|AM087123.2| Acidianus filamentous virus 8, partial viral genome	Virus		0	0.947368	4e-09	0.972222
245	Sulfolobus_solfataricus_P2	Query= chromosome_circular_second_49	GTAAGGGGGCTATCCATCCCCGCCCGTGAGGCTTTCCGCCC	(41 letters)	>gb|CP002426.1| Sulfolobus islandicus HVE10/4, complete genome	Archaea	Crenarchaeota	0	0.97561	9e-07	0.925
246	Sulfolobus_solfataricus_P2	Query= chromosome_circular_second_49	GTAAGGGGGCTATCCATCCCCGCCCGTGAGGCTTTCCGCCC	(41 letters)	>gb|CP002425.1| Sulfolobus islandicus REY15A, complete genome	Archaea	Crenarchaeota	0	0.97561	9e-07	0.925
247	Sulfolobus_solfataricus_P2	Query= chromosome_circular_second_49	GTAAGGGGGCTATCCATCCCCGCCCGTGAGGCTTTCCGCCC	(41 letters)	>gb|CP001731.1| Sulfolobus islandicus L.D.8.5, complete genome	Archaea	Crenarchaeota	0	0.97561	1e-06	0.925
248	Sulfolobus_solfataricus_P2	Query= chromosome_circular_second_49	GTAAGGGGGCTATCCATCCCCGCCCGTGAGGCTTTCCGCCC	(41 letters)	>gb|CP001404.1| Sulfolobus islandicus Y.N.15.51, complete genome	Archaea	Crenarchaeota	0	0.97561	1e-06	0.925
249	Sulfolobus_solfataricus_P2	Query= chromosome_circular_second_49	GTAAGGGGGCTATCCATCCCCGCCCGTGAGGCTTTCCGCCC	(41 letters)	>gb|CP001403.1| Sulfolobus islandicus Y.G.57.14, complete genome	Archaea	Crenarchaeota	0	0.97561	1e-06	0.925
250	Sulfolobus_solfataricus_P2	Query= chromosome_circular_second_49	GTAAGGGGGCTATCCATCCCCGCCCGTGAGGCTTTCCGCCC	(41 letters)	>gb|CP001399.1| Sulfolobus islandicus L.S.2.15, complete genome	Archaea	Crenarchaeota	0	0.97561	1e-06	0.925
251	Sulfolobus_solfataricus_P2	Query= chromosome_circular_second_49	GTAAGGGGGCTATCCATCCCCGCCCGTGAGGCTTTCCGCCC	(41 letters)	>dbj|BA000023.2| Sulfolobus tokodaii str. 7 DNA, complete genome	Archaea	Crenarchaeota	0	0.97561	1e-06	0.925
252	Sulfolobus_solfataricus_P2	Query= chromosome_circular_second_54	TGAATAGCAACATCGTGTAACCTCATCCTCAGCCTTC	(37 letters)	>gb|CP002426.1| Sulfolobus islandicus HVE10/4, complete genome	Archaea	Crenarchaeota	0	1	8e-10	0.972973
253	Sulfolobus_solfataricus_P2	Query= chromosome_circular_second_54	TGAATAGCAACATCGTGTAACCTCATCCTCAGCCTTC	(37 letters)	>gb|CP002425.1| Sulfolobus islandicus REY15A, complete genome	Archaea	Crenarchaeota	0	1	8e-10	0.972973
254	Sulfolobus_solfataricus_P2	Query= chromosome_circular_seventh_3	CCCATTCATCTCTTTCTTTGCAGCTTTGTTCTAACATTA	(39 letters)	>gb|CP001800.1| Sulfolobus solfataricus 98/2, complete genome	Archaea	Crenarchaeota	0	1	7e-11	0.974359
255	Sulfolobus_solfataricus_P2	Query= chromosome_circular_seventh_4	TGGTAAATAGCTCTGTTAGGCCCAGTTATTCCATATTCTGA	(41 letters)	>emb|AJ748296.1| Sulfolobus islandicus rudivirus 1 variant XX, complete genome	Virus		0	0.756098	2e-08	1
256	Sulfolobus_solfataricus_P2	Query= chromosome_circular_seventh_4	TGGTAAATAGCTCTGTTAGGCCCAGTTATTCCATATTCTGA	(41 letters)	>emb|AJ414696.1| Sulfolobus virus SIRV-1 complete viral genome	Virus		0	0.756098	2e-08	1
257	Sulfolobus_solfataricus_P2	Query= chromosome_circular_third_22	GAATATACAGAGAATAGAGAATAGAGAACAGAGAACGG	(38 letters)	>gb|AC108910.18| Mus musculus chromosome 18, clone RP24-550O15, complete sequence	Eukaryota		0	0.736842	1e-06	1
258	Sulfolobus_solfataricus_P2	Query= chromosome_circular_third_65	GATCTATTCGCAGAGTTTGCGTCAACACATAAATAT	(36 letters)	>gb|CP001800.1| Sulfolobus solfataricus 98/2, complete genome	Archaea	Crenarchaeota	0	0.888889	9e-07	0.96875
259	Sulfolobus_solfataricus_P2	Query= chromosome_circular_third_7	CGTGGTAGTGGTGGTAGTTGTTGTTGTTGTAGGCG	(35 letters)	>ref|XM_632242.1| Dictyostelium discoideum AX4 WD40 repeat-containing protein (cdh1)	Eukaryota		0	0.885714	3e-06	0.967742
260	Sulfolobus_solfataricus_P2	Query= chromosome_circular_third_7	CGTGGTAGTGGTGGTAGTTGTTGTTGTTGTAGGCG	(35 letters)	>ref|XM_630606.1| Dictyostelium discoideum AX4 protein kinase, TKL group	Eukaryota		0	0.857143	1e-05	0.966667
261	Sulfolobus_solfataricus_P2	Query= chromosome_circular_third_7	CGTGGTAGTGGTGGTAGTTGTTGTTGTTGTAGGCG	(35 letters)	>ref|XM_660666.1| Cryptosporidium hominis TU502 hypothetical protein (Chro.20329)	Eukaryota		0	0.857143	1e-05	0.966667
262	Sulfolobus_solfataricus_P2	Query= chromosome_circular_third_71	CCATTTAAGATCTACTTCACACCACCTTCGCAGGAGA	(37 letters)	>emb|AJ888457.1| Acidianus two-tailed virus, complete viral genome	Virus		0	0.918919	2e-10	1
263	Sulfolobus_tokodaii_str._7	Query= chromosome_circular_fifth_29	CTACAAAACCATTACTTTGTAATGAGTGAGATAGAGCTCCAAA	(43 letters)	>gb|EU881703.1| Acidianus hospitalis strain W1 plasmid pAH1, complete genome	Archaea	Crenarchaeota	1	0.930233	5e-09	0.95
264	Sulfolobus_tokodaii_str._7	Query= chromosome_circular_fifth_5	AAAATGAGCTTGAAAAAATCGAAAACGAACTCAGGTTAATGAG	(43 letters)	>emb|X07234.1| Sulfolobus virus 1 complete genome (provirus)	Virus		0	1	3e-13	0.976744
265	Sulfolobus_tokodaii_str._7	Query= chromosome_circular_seventh_61	TTAGAGAAGGAAAGAAAATCTATGTAGAATTAACAGAGAA	(40 letters)	>gb|CP001731.1| Sulfolobus islandicus L.D.8.5, complete genome	Archaea	Crenarchaeota	0	0.95	8e-08	0.947368
266	Sulfolobus_tokodaii_str._7	Query= chromosome_circular_seventh_61	TTAGAGAAGGAAAGAAAATCTATGTAGAATTAACAGAGAA	(40 letters)	>gb|CP001399.1| Sulfolobus islandicus L.S.2.15, complete genome	Archaea	Crenarchaeota	0	0.95	7e-08	0.947368
267	Sulfolobus_tokodaii_str._7	Query= chromosome_circular_sixth_101	TTAAGTAGATATTCTGCCGCAAAATTCCTATGACAATAATGTTTT	(45 letters)	>gb|DQ335584.1| Sulfolobus islandicus plasmid pSOG2, complete sequence	Archaea	Crenarchaeota	1	1	1e-09	0.933333
268	Sulfolobus_tokodaii_str._7	Query= chromosome_circular_sixth_101	TTAAGTAGATATTCTGCCGCAAAATTCCTATGACAATAATGTTTT	(45 letters)	>gb|DQ335583.1| Sulfolobus islandicus plasmid pSOG1, complete sequence	Archaea	Crenarchaeota	1	1	1e-09	0.933333
269	Thermoproteus_neutrophilus_V24Sta	Query= chromosome_circular_eighth_21	GCGGTGACAGGCGAGTAGTTGTATGCGACGTCTAGGGCATCAT	(43 letters)	>gb|CP000504.1| Pyrobaculum islandicum DSM 4184, complete genome	Archaea	Crenarchaeota	0	0.976744	8e-08	0.928571
270	Thermoproteus_neutrophilus_V24Sta	Query= chromosome_circular_fourth_17	GAAGCCGGCGTCGGGGGCCGCGTCGCCCGGCCCGCG	(36 letters)	>gb|CP000504.1| Pyrobaculum islandicum DSM 4184, complete genome	Archaea	Crenarchaeota	0	0.944444	5e-08	0.970588
271	Thermoproteus_neutrophilus_V24Sta	Query= chromosome_circular_third_5	TGGCTATCGCGTCCATAACCGCACGCCAGTCCTCGTCGCA	(40 letters)	>gb|CP000504.1| Pyrobaculum islandicum DSM 4184, complete genome	Archaea	Crenarchaeota	0	0.875	2e-08	0.971429
